# Supplementary material for: Age-Related Metabolic Pathways Changes in Dental Follicles: A Pilot Study
Source: Front Oral Health. 2021 Jun 18;2:677731. doi: 10.3389/froh.2021.677731 (PMC8757705; doi:10.3389/froh.2021.677731)
Supplement: Supplementary file 1 [file Data_Sheet_1.zip]

Archive with 5 entries (4 files):
- Supplementary Materials - 677731/
- Supplementary Materials - 677731/Supplementary file 1.XLSX
- Supplementary Materials - 677731/Supplementary file 2.PDF
- Supplementary Materials - 677731/Supplementary file 3.XLSX
- Supplementary Materials - 677731/Supplementary file 4.XLSX
