# Supplementary material for: Age-Related Metabolic Pathways Changes in Dental Follicles: A Pilot Study
Source: Front Oral Health. 2021 Jun 18;2:677731. doi: 10.3389/froh.2021.677731 (PMC8757705; doi:10.3389/froh.2021.677731)
Supplement: Supplementary file 1 [file Data_Sheet_1.zip › Supplementary Materials - 677731/Supplementary file 1.XLSX]

## Sheet: ESI+ &  ESI-
ESI+
Peak Picking
Default				Full Optimization *				* XCMS's command lines used are shown in the comment!
Parameters	Min. Value	Max. Value	Sub-optimal Value	Parameters	Min. Value	Max. Value	Optimal Value
min_peakwidth	12	28	22.4	min_peakwidth	21	23	20.8
max_peakwidth	35	65	61.4	max_peakwidth	60	62	62.6
ppm	17	32	32.75	ppm	30	34	31.28
mzdiff	-0.001	0.01	0.0001	mzdiff	9e-05	0.00011	0.0001
snthresh	—	—	10	snthresh	7	10	6.1
noise	—	—	0	noise	0	150	46
prefilter	—	—	3	prefilter	2	5	7
value_of_prefilter	—	—	100	value_of_prefilter	50	150	100
RetGroup
Parameters			Min. Value	Max. Value	Optimal Value
gapInit			0	0.4	0.44
gapExtend			2.1	2.7	2.16
profStep			0.7	0.1	0.583
bw			22	38	0.88
minfrac			0.3	0.7	1 -> 0.7
mzwid			0.015	0.035	0.032
distFunc			"cor_opt"
plottype			"none"
response			1
factorDiag			2
factorGap			1
localAlignment			0
retcorMethod			"obiwarp"
minsamp			1 -> 2
max			50
center			3
ESI-
Peak Picking
Default				Full Optimization *				* XCMS's command lines used are shown in the comment!
Parameters	Min. Value	Max. Value	Sub-optimal Value	Parameters	Min. Value	Max. Value	Optimal Value
min_peakwidth	12	28	15.072	min_peakwidth	14	15	14.26
max_peakwidth	35	65	72.5	max_peakwidth	68	70	70.4
ppm	17	32	51.5	ppm	50.5	52	51.25
mzdiff	-0.001	0.01	0.0188	mzdiff	0.008	0.009	0.0095
snthresh	—	—	10	snthresh	7	10	7.9
noise	—	—	0	noise	245	255	251.8
prefilter	—	—	3	prefilter	2.5	3.5	3.3
value_of_prefilter	—	—	100	value_of_prefilter	375	385	385
RetGroup
Parameters			Min. Value	Max. Value	Optimal Value
gapInit			0	0.4	0.528
gapExtend			2.1	2.7	1.968
profStep			0.7	0.1	0.77
bw			22	38	0.88
minfrac			0.3	0.7	1 -> 0.7
mzwid			0.015	0.035	0.052
distFunc			"cor_opt"
plottype			"none"
response			1
factorDiag			2
factorGap			1
localAlignment			0
retcorMethod			"obiwarp"
minsamp			1 -> 2
max			50
center			2
