# Supplementary material for: Age-Related Metabolic Pathways Changes in Dental Follicles: A Pilot Study
Source: Front Oral Health. 2021 Jun 18;2:677731. doi: 10.3389/froh.2021.677731 (PMC8757705; doi:10.3389/froh.2021.677731)
Supplement: Supplementary file 1 [file Data_Sheet_1.zip › Supplementary Materials - 677731/Supplementary file 3.XLSX]

## Sheet: Matched Compounds
Query.Mass	Matched.Compound	Matched.Form	Retention.Time	Mass.Diff	Empirical.Compound
354.255	adrn	M+Na[1+]	218.128	0.00179067	EC0001
595.146	C00127	M-H2O+H[1+]	775.356	0.00225587	EC0002
371.039	C00130	M+Na[1+]	324.699	0.00245983	EC0003
297.278	C00174	M+H[1+]	601.585	0.00116047	EC0004
239.236	C00249	M-H2O+H[1+]	981.039	0.00117077	EC0005
257.246	C00249	M+H[1+]	981.047	0.00157607	EC0005
190.049	C00250	M+Na[1+]	812.75	0.00136453	EC0006
291.07	C00294	M+Na[1+]	336.184	0.000177467	EC0007
245.077	C00299	M+H[1+]	215.421	9.70332e-05	EC0008
282.278	C00319	M-H2O+H[1+]	989.017	0.00139997	EC0009
291.039	C00365	M-H2O+H[1+]	164.005	0.00139023	EC00010
444.165	C00415	M+H[1+]	164.005	0.00240073	EC00011
479.152	C00445	M+Na[1+]	658.004	5.94668e-05	EC00012
309.221	C00473	M+Na[1+]	255.01	0.00240853	EC00013
487.168	C00492	M-H2O+H[1+]	242.974	0.00231863	EC00014
505.178	C00492	M+H[1+]	591.559	0.00197823	EC00015
505.178	C00492	M+H[1+]	639.655	0.00212833	EC00016
506.183	C00492	M(C13)+H[1+]	590.772	0.00291353	EC00015
263.233	C00517	M+Na[1+]	634.577	0.00171437	EC00017
447.066	C00570	M+H[1+]	371.522	0.00209937	EC00018
505.023	C00570	M+NaCl[1+]	373.546	0.00363917	EC00018
355.245	C00639	M+H[1+]	497.169	0.00326477	EC00019
247.24	C00712	M-H4O2+H[1+]	827.976	0.00191147	EC00020
265.251	C00712	M-H2O+H[1+]	827.823	0.00191297	EC00020
283.261	C00712	M+H[1+]	827.897	0.00226317	EC00020
284.267	C00712	M(C13)+H[1+]	827.972	0.000560933	EC00020
487.168	C00721	M-H2O+H[1+]	242.974	0.00228365	EC00014
505.178	C00721	M+H[1+]	591.559	0.00194325	EC00015
505.178	C00721	M+H[1+]	639.655	0.00209335	EC00016
506.183	C00721	M(C13)+H[1+]	590.772	0.00287855	EC00015
284.296	C00836	M-H2O+H[1+]	659.499	0.000889633	EC00021
284.297	C00836	M-H2O+H[1+]	1090.83	0.00172463	EC00022
309.221	C00899	M+Na[1+]	255.01	0.00240853	EC00013
297.107	C00921	M-H2O+H[1+]	324.409	0.00266957	EC00023
337.104	C00921	M+Na[1+]	637.129	0.00192003	EC00024
361.151	C01007	M-H2O+H[1+]	792.718	0.000805433	EC00025
359.101	C01134	M+H[1+]	811.943	0.00256777	EC00026
381.083	C01134	M+Na[1+]	687.226	0.00255397	EC00027
190.049	C01252	M-H2O+H[1+]	812.75	0.00103547	EC00028
961.212	C01291	M[1+]	984.644	0.0023538	EC00029
962.216	C01291	M+H[1+]	985.017	0.000489667	EC00029
770.174	C01352	M-H2O+H[1+]	903.307	0.00442893	EC00030
267.266	C01530	M-H2O+H[1+]	1110.86	0.00234757	EC00031
401.338	C01561	M+H[1+]	1178.32	0.00300957	EC00032
402.344	C01561	M(C13)+H[1+]	1178.25	0.000647267	EC00032
449.346	C01628	M-H[-]	678.673	0.00382037	EC00033
473.339	C01628	M+Na[1+]	158.799	0.000238267	EC00034
473.341	C01628	M+Na[1+]	852.759	0.00222783	EC00035
489.315	C01628	M+K[1+]	852.818	0.00220533	EC00035
283.261	C01712	M+H[1+]	827.897	0.00226317	EC00020
190.049	C01717	M+H[1+]	812.75	0.00103547	EC00037
444.335	C01747	M-H2O+H[1+]	928.005	0.00314103	EC00038
487.168	C01835	M-H2O+H[1+]	242.974	0.00231863	EC00014
505.178	C01835	M+H[1+]	591.559	0.00197823	EC00015
505.178	C01835	M+H[1+]	639.655	0.00212833	EC00016
506.183	C01835	M(C13)+H[1+]	590.772	0.00291353	EC00015
466.315	C01921	M+H[1+]	499.432	0.00120367	EC00039
467.315	C01921	M(C13)+H[1+]	500.017	0.00460657	EC00039
339.228	C01953	M+Na[1+]	827.355	0.00189797	EC00040
449.346	C02059	M-H[-]	678.673	0.00381237	EC00033
473.339	C02059	M+Na[1+]	158.799	0.000246267	EC00034
473.341	C02059	M+Na[1+]	852.759	0.00221983	EC00035
489.315	C02059	M+K[1+]	852.818	0.00219733	EC00035
626.313	C02166	M+H[1+]	916.182	0.00196223	EC00041
233.079	C02325	M+Na[1+]	205.186	0.000694333	EC00042
393.299	C02528	M+H[1+]	1194.61	0.000507767	EC00043
415.286	C02528	M+Na[1+]	497.997	0.00374393	EC00044
484.313	C02592	M+H[1+]	233.37	0.00343933	EC00045
282.278	C02934	M-H2O+H[1+]	989.017	0.00139997	EC0009
422.321	C02990	M+Na[1+]	1110.55	0.00352027	EC00046
387.139	C02999	M+Na[1+]	803.119	0.00107303	EC00047
233.112	C03415	M+H[1+]	455.972	0.00144697	EC00048
339.228	C03681	M+Na[1+]	827.355	0.00189797	EC00040
219.099	C03740	M+H[1+]	321.478	0.00107546	EC00049
269.055	C03838	M-H2O+H[1+]	163.721	0.00183593	EC00050
341.283	C03990	M-H4O2+H[1+]	432.342	0.000781267	EC00051
357.283	C03990	M-H2O-H[-]	425.234	0.00279767	EC00051
339.228	C04042	M+Na[1+]	827.355	0.00189797	EC00040
323.124	C04079	M+H[1+]	687.139	0.00276527	EC00052
381.083	C04079	M+NaCl[1+]	687.226	0.00265397	EC00052
397.35	C04453	M-H[-]	381.851	0.00209117	EC00053
393.299	C04483	M+H[1+]	1194.61	0.000507767	EC00043
415.286	C04483	M+Na[1+]	497.997	0.00374393	EC00044
962.216	C04675	M-H2O+H[1+]	985.017	0.000489667	EC00054
313.238	C04717	M+H[1+]	724.078	0.000729733	EC00055
473.322	C04722	M+Na[1+]	232.575	0.00205767	EC00056
355.245	C04741	M+H[1+]	497.169	0.00326477	EC00019
355.245	C04843	M+H[1+]	497.169	0.00326477	EC00019
397.35	C05103	M-H[-]	381.851	0.00209117	EC00053
545.398	C05200	M-H2O+H[1+]	989.841	0.00101077	EC00057
487.168	C05404	M-H2O+H[1+]	242.974	0.00231863	EC00014
505.178	C05404	M+H[1+]	591.559	0.00197823	EC00015
505.178	C05404	M+H[1+]	639.655	0.00212833	EC00016
506.183	C05404	M(C13)+H[1+]	590.772	0.00291353	EC00015
401.338	C05445	M-H2O+H[1+]	1178.32	0.00300957	EC00058
459.346	C05446	M+Na[1+]	219.761	0.00100523	EC00059
401.338	C05453	M-H2O+H[1+]	1178.32	0.00300957	EC00058
401.338	C05455	M+H[1+]	1178.32	0.00300957	EC00032
402.344	C05455	M(C13)+H[1+]	1178.25	0.000647267	EC00032
401.338	C05458	M-H2O+H[1+]	1178.32	0.00300957	EC00058
349.24	C05472	M-H2O+H[1+]	738.566	0.00282023	EC00060
349.24	C05475	M+H[1+]	738.566	0.00272023	EC00061
349.24	C05478	M+H[1+]	738.566	0.00272023	EC00061
339.228	C05479	M+Na[1+]	827.355	0.00189797	EC00040
349.24	C05487	M+H[1+]	738.566	0.00272023	EC00061
401.338	C05499	M-H2O+H[1+]	1178.32	0.00300957	EC00058
401.338	C05501	M-H2O+H[1+]	1178.32	0.00300957	EC00058
471.196	C05503	M+Na[1+]	978.643	0.00330017	EC00062
167.033	C05580	M-H2O+H[1+]	686.981	0.000580667	EC00063
577.918	C05696	M+Na[1+]	259.795	0.00239767	EC00064
191.067	C05829	M+H[1+]	174.768	0.000748033	EC00065
449.342	C05849	M-H2O+H[1+]	337.538	0.000998533	EC00066
391.207	C05956	M+Na[1+]	489.11	0.00241967	EC00067
407.18	C05956	M+K[1+]	488.269	0.00221487	EC00067
355.245	C05959	M+H[1+]	497.169	0.00326477	EC00019
391.207	C05962	M+Na[1+]	489.11	0.00241967	EC00067
407.18	C05962	M+K[1+]	488.269	0.00221487	EC00067
772.988	C06198	M-H2O+H[1+]	775.325	0.00292207	EC00068
401.338	C06341	M-H2O+H[1+]	1178.32	0.00300957	EC00058
191.067	C06459	M+Na[1+]	174.768	0.00125197	EC00069
325.193	C06526	M+H[1+]	476.296	0.00167003	EC00070
171.101	C08261	M-H2O+H[1+]	164.4	0.000805867	EC00071
189.111	C08261	M+H[1+]	164.4	0.00103997	EC00071
190.115	C08261	M(C13)+H[1+]	164.132	0.000962667	EC00071
211.093	C08261	M+Na[1+]	164.454	0.000746967	EC00071
227.068	C08261	M+K[1+]	163.737	0.000801033	EC00071
162.09	C09642	M-H2O+H[1+]	272.223	0.000897867	EC00072
239.126	C11061	M+2H[2+]	295.08	0.00157147	EC00073
477.244	C11061	M+H[1+]	295.245	0.00454367	EC00073
515.2	C11061	M+K[1+]	294.873	0.00395957	EC00073
469.183	C11133	M+Na[1+]	979.036	0.000110033	EC00074
626.313	C11304	M-H2O+H[1+]	916.182	0.00196223	EC00075
269.055	C11736	M+Na[1+]	163.721	0.000635933	EC00076
330.301	C12126	M+H[1+]	617.605	0.00066061	EC00077
318.299	C12144	M+H[1+]	433.577	0.00149387	EC00078
319.302	C12144	M(C13)+H[1+]	433.616	0.00191087	EC00078
340.281	C12144	M+Na[1+]	433.538	0.00142437	EC00078
269.055	C12739	M+Na[1+]	163.721	0.000635933	EC00076
297.24	C14762	M+H[1+]	879.229	0.00233587	EC00079
319.221	C14762	M+Na[1+]	728.479	0.00304867	EC00080
355.245	C14782	M+H[1+]	497.169	0.00326477	EC00019
190.049	C14800	M+H[1+]	812.75	0.00103547	EC00037
190.049	C14802	M+H[1+]	812.75	0.00103547	EC00037
479.125	C14803	M-H2O+H[1+]	827.971	0.00221193	EC00081
479.125	C14804	M-H2O+H[1+]	827.971	0.00221193	EC00081
479.125	C14805	M-H2O+H[1+]	827.971	0.00221193	EC00081
479.125	C14806	M-H2O+H[1+]	827.971	0.00221193	EC00081
355.245	C14814	M+H[1+]	497.169	0.00326477	EC00019
297.24	C14825	M+H[1+]	879.229	0.00233587	EC00079
319.221	C14825	M+Na[1+]	728.479	0.00304867	EC00080
297.24	C14826	M+H[1+]	879.229	0.00233587	EC00079
319.221	C14826	M+Na[1+]	728.479	0.00304867	EC00080
313.238	C14827	M+H[1+]	724.078	0.000729733	EC00055
502.028	C14847	M+Na[1+]	279.837	0.00234093	EC00082
502.028	C14847	M+Na[1+]	297.152	0.00248613	EC00082
502.028	C14848	M+Na[1+]	279.837	0.00234093	EC00082
502.028	C14848	M+Na[1+]	297.152	0.00248613	EC00082
393.299	C15517	M+H[1+]	1194.61	0.000507767	EC00043
415.286	C15517	M+Na[1+]	497.997	0.00374393	EC00044
401.338	C15518	M-H2O+H[1+]	1178.32	0.00300957	EC00058
401.338	C15520	M-H2O+H[1+]	1178.32	0.00300957	EC00058
417.237	C15646	M+Na[1+]	777.516	0.000745261	EC00083
397.35	C15777	M-H[-]	381.851	0.00209117	EC00053
397.35	C15781	M-H[-]	381.851	0.00209117	EC00053
465.335	C15808	M+Na[1+]	233.384	0.00115423	EC00084
340.207	C16546	M-H2O+H[1+]	783.761	0.00119443	EC00085
326.189	C16548	M-H2O+H[1+]	799.904	0.000962567	EC00086
412.187	C16548	M+HCOONa[1+]	802.316	0.00141457	EC00086
444.165	C16578	M-H2O+H[1+]	164.005	0.000299267	EC00087
263.067	C16633	M+H[1+]	241.435	0.000120467	EC00088
444.165	C16643	M-H2O+H[1+]	164.005	0.000299267	EC00087
494.322	c226crn	M+Na[1+]	719.744	0.00216287	EC00089
459.346	CE0232	M+Na[1+]	219.761	0.00105023	EC00059
978.267	CE0849	M-H2O-H[-]	650.646	0.00274107	EC00090
213.182	CE1059	M-H2O+H[1+]	827.899	0.0020041	EC00091
459.346	CE1272	M+Na[1+]	219.761	0.00105023	EC00059
309.221	CE1754	M+Na[1+]	255.01	0.00243353	EC00013
397.35	CE1924	M-H2O-H[-]	381.851	0.00217417	EC00092
293.174	CE2054	M-C3H4O2+H[1+]	534.115	0.000662067	EC00093
387.178	CE2054	M+Na[1+]	500.233	0.000194433	EC00093
387.139	CE2095	M+H[1+]	803.119	0.00125728	EC00094
387.142	CE2095	M+H[1+]	936.165	0.00216492	EC00095
263.124	CE2102	M-C3H4O2+H[1+]	320.712	0.00109317	EC00096
317.132	CE2102	M-H2O+H[1+]	307.889	0.00283607	EC00096
469.295	CE2207	M+Na[1+]	783.05	0.00278197	EC00097
292.274	CE2510	M-H2O+H[1+]	436.993	0.0023054	EC00098
338.316	CE2512	M+H[1+]	514.411	0.00217693	EC00099
978.267	CE2591	M-H2O-H[-]	650.646	0.00274107	EC00090
1264.66	CE2862	M-H2O-H[-]	879.178	0.00961353	EC000100
698.364	CE2916	M-H2O+H[1+]	1076.82	0.000775844	EC000101
479.216	CE3481	M+Na[1+]	592.389	0.000477567	EC000102
356.274	CE4786	M+H[1+]	442.412	0.00255303	EC000103
395.268	CE4878	M[1+]	783.325	0.000931	EC000104
396.277	CE4878	M+H[1+]	782.414	0.00303793	EC000104
409.261	CE4980	M-H2O+H[1+]	895.165	0.00305323	EC000105
457.245	CE4995	M+H[1+]	744.433	0.00416737	EC000106
401.338	CE5530	M-H2O+H[1+]	1178.32	0.00300557	EC00058
431.305	CE5560	M-H[-]	666.644	0.000433125	EC000107
309.221	CE5590	M+Na[1+]	255.01	0.00243353	EC00013
409.258	CE5700	M-H[-]	418.177	0.00161429	EC000108
409.261	CE5730	M+H[1+]	895.165	0.00301335	EC000109
615.442	CE5747	M+Na[1+]	1185.38	0.00124974	EC000110
615.442	CE5752	M+Na[1+]	1185.38	0.00124974	EC000110
615.442	CE5753	M+Na[1+]	1185.38	0.00124974	EC000110
615.442	CE5754	M+Na[1+]	1185.38	0.00124974	EC000110
615.442	CE5755	M+Na[1+]	1185.38	0.00124974	EC000110
615.442	CE5775	M+Na[1+]	1185.38	0.00124974	EC000110
615.442	CE5776	M+Na[1+]	1185.38	0.00124974	EC000110
340.221	CE5787	M-H2O-H[-]	700.79	0.00136333	EC000111
505.302	CE5798	M+H[1+]	233.134	0.000116133	EC000112
328.224	CE5922	M+H[1+]	436.725	0.000713972	EC000113
367.209	CE5947	M+H[1+]	602.607	0.00249757	EC000114
389.191	CE5947	M+Na[1+]	508.493	0.00299437	EC000115
293.174	CE5976	M-C3H4O2+H[1+]	534.115	0.000662067	EC00093
387.178	CE5976	M+Na[1+]	500.233	0.000194433	EC00093
450.198	CE5995	M-H2O+H[1+]	568.229	0.00385343	EC000116
462.157	CE6193	M+Na[1+]	827.179	0.00148613	EC000117
626.313	CE6244	M-H2O+H[1+]	916.182	0.00201923	EC00075
312.227	CE6415	M+H[1+]	419.976	0.00214135	EC000118
312.227	CE6502	M+H[1+]	419.976	0.00214135	EC000118
441.34	CE7144	M+H[1+]	220.535	0.00330143	EC000119
459.346	CE7144	M+H2O+H[1+]	219.761	0.00133577	EC000119
463.322	CE7144	M+Na[1+]	220.074	0.00402413	EC000119
436.297	CE7145	M-H2O+H[1+]	589.179	0.000190733	EC000120
466.315	chsterols	M+H[1+]	499.432	0.00394071	EC00039
467.315	chsterols	M(C13)+H[1+]	500.017	0.00053781	EC00039
496.337	clpndcrn	M+Na[1+]	687.019	0.00309027	EC000121
303.119	CN0016	M+H[1+]	243.099	0.00214698	EC000122
496.337	dcsptn1crn	M+Na[1+]	687.019	0.00309027	EC000121
260.257	dmhptcrn	M-HCOOH+H[1+]	464.016	0.00131158	EC000123
288.254	dmhptcrn	M-H2O+H[1+]	457.779	0.000763416	EC000123
314.266	dmnoncrn	M-H2O+H[1+]	306.918	0.00245775	EC000124
332.278	dmnoncrn	M+H[1+]	497.812	0.00138825	EC000125
471.196	estradiolglc	M+Na[1+]	978.643	0.00331717	EC00062
469.183	estroneglc	M+Na[1+]	979.036	0.000149033	EC00074
418.375	hexc	M+Na[1+]	682.538	0.00308955	EC000126
350.351	lgnc	M-H2O+H[1+]	655.579	0.00310242	EC000127
385.32	ptdcacrn	M[1+]	1067.58	0.000852326	EC000128
386.323	ptdcacrn	M+H[1+]	1068.39	0.00317414	EC000128
408.306	ptdcacrn	M+Na[1+]	1068.39	0.00217484	EC000128
309.221	retinol-cis-11	M+Na[1+]	255.01	0.00243353	EC00013
309.221	retinol-cis-13	M+Na[1+]	255.01	0.00243353	EC00013
487.168	strch2	M-H2O+H[1+]	242.974	0.00228163	EC00014
505.178	strch2	M+H[1+]	591.559	0.00194123	EC00015
505.178	strch2	M+H[1+]	639.655	0.00209133	EC00016
506.183	strch2	M(C13)+H[1+]	590.772	0.00287653	EC00015
356.274	tethex3	M+H[1+]	442.412	0.00255303	EC000103
394.291	ttdcrn	M+Na[1+]	981.039	0.00223687	EC000129
