# Supplementary material for: Age-Related Metabolic Pathways Changes in Dental Follicles: A Pilot Study
Source: Front Oral Health. 2021 Jun 18;2:677731. doi: 10.3389/froh.2021.677731 (PMC8757705; doi:10.3389/froh.2021.677731)
Supplement: Supplementary file 1 [file Data_Sheet_1.zip › Supplementary Materials - 677731/Supplementary file 4.XLSX]

## Sheet: mummichog_matched_compound_all
Query.Mass	Matched.Compound	Matched.Form	Mass.Diff
411.187	CE1352	M[1+]	0.00248138
523.308	CE5798	M+H2O+H[1+]	0.00484587
523.308	C01079	M-HCOOH+H[1+]	0.000954133
393.218	CE5072	M+NaCl[1+]	0.00182673
439.25	C01246	M-CO+H[1+]	0.00432703
555.18	C00760	M+H2O+H[1+]	0.00320091
297.278	C00174	M+H[1+]	0.00116047
297.278	CE0932	M[1+]	0.00170903
297.278	prist	M[1+]	0.00170903
297.278	CE2416	M[1+]	0.00170903
527.139	CE5025	M+HCOONa[1+]	0.00233689
469.183	estroneglc	M+Na[1+]	0.000149033
469.183	C11133	M+Na[1+]	0.000110033
413.23	CE2961	M+HCOONa[1+]	0.000437933
171.101	C08261	M-H2O+H[1+]	0.000805867
402.344	C05455	M(C13)+H[1+]	0.000647267
402.344	C01561	M(C13)+H[1+]	0.000647267
505.178	C00721	M+H[1+]	0.00209335
505.178	C00492	M+H[1+]	0.00212833
505.178	strch2	M+H[1+]	0.00209133
505.178	C05404	M+H[1+]	0.00212833
505.178	C01835	M+H[1+]	0.00212833
337.233	CE2446	M(C13)+H[1+]	0.000101667
337.233	CE6240	M(C13)+H[1+]	0.000101667
337.233	CE6251	M(C13)+H[1+]	0.000101667
337.233	CE2445	M(C13)+H[1+]	0.000101667
337.233	CE7172	M(C13)+H[1+]	0.000101667
337.233	CE5179	M(C13)+H[1+]	0.000101667
337.233	CE5815	M(C13)+H[1+]	0.000101667
337.233	CE5343	M(C13)+H[1+]	0.000101667
337.233	CE7096	M(C13)+H[1+]	0.000101667
337.233	CE5944	M(C13)+H[1+]	0.000101667
369.239	C01530	M+HCOOK[1+]	0.000745567
505.403	tettet6crn	M(C13)+H[1+]	0.00503506
505.403	C05805	M-C3H4O2+H[1+]	0.000975867
505.403	C05313	M-C3H4O2+H[1+]	0.000975867
358.232	CE5946	M-CO+H[1+]	0.00296647
393.299	C15517	M+H[1+]	0.000507767
393.299	C04483	M+H[1+]	0.000507767
393.299	C02528	M+H[1+]	0.000507767
338.238	C05356	M(C13)+H[1+]	0.00275477
338.238	C00959	M(C13)+H[1+]	0.00275477
338.238	C04685	M(C13)+H[1+]	0.00275477
338.238	C04686	M(C13)+H[1+]	0.00275477
338.238	C05966	M(C13)+H[1+]	0.00275477
338.238	C05965	M(C13)+H[1+]	0.00275477
338.238	C14813	M(C13)+H[1+]	0.00275477
338.238	C02165	M(C13)+H[1+]	0.00275477
338.238	C04849	M(C13)+H[1+]	0.00275477
338.238	C14781	M(C13)+H[1+]	0.00275477
509.316	C01628	M+NaCl[1+]	0.000487833
509.316	C02059	M+NaCl[1+]	0.000479833
325.235	C00696	M-CO+H[1+]	0.00209987
325.235	C04853	M-CO+H[1+]	0.00209987
325.235	C06315	M-CO+H[1+]	0.00209987
325.235	C06314	M-CO+H[1+]	0.00209987
325.235	C00249	M+HCOONa[1+]	0.000300133
325.235	C00584	M-CO+H[1+]	0.00209987
325.235	C05962	M-CO2+H[1+]	0.00219987
325.235	C04654	M-CO+H[1+]	0.00209987
325.235	C04671	M-CO+H[1+]	0.00209987
325.235	C01312	M-CO+H[1+]	0.00209987
325.235	C05956	M-CO2+H[1+]	0.00219987
325.235	C05963	M-HCOOH+H[1+]	0.00219987
325.235	C02198	M-CO+H[1+]	0.00209987
325.235	C00427	M-CO+H[1+]	0.00209987
359.232	C15646	M-H4O2+H[1+]	0.00203456
301.139	CE1938	M+HCOONa[1+]	0.00249503
314.266	dmnoncrn	M-H2O+H[1+]	0.00245775
505.178	C00721	M+H[1+]	0.00194325
505.178	C00492	M+H[1+]	0.00197823
505.178	strch2	M+H[1+]	0.00194123
505.178	C05404	M+H[1+]	0.00197823
505.178	C01835	M+H[1+]	0.00197823
375.209	C04042	M+NaCl[1+]	0.00333963
375.209	C01953	M+NaCl[1+]	0.00333963
375.209	C03681	M+NaCl[1+]	0.00333963
375.209	C05479	M+NaCl[1+]	0.00333963
471.196	C05503	M+Na[1+]	0.00330017
471.196	estradiolglc	M+Na[1+]	0.00331717
377.212	CE2209	M+HCOOK[1+]	0.00359433
531.273	CE2207	M+HCOOK[1+]	0.000817475
531.273	CE4723	M-C3H4O2+H[1+]	0.00383902
125.096	C05127	M[1+]	0.0008162
413.227	CE2961	M+HCOONa[1+]	0.00255117
319.104	5dhf	M(C13)+3H[3+]	0.00256879
423.187	C05489	M+NaCl[1+]	0.00420467
423.187	C05471	M+NaCl[1+]	0.00420467
423.187	C05470	M+NaCl[1+]	0.00420467
423.187	C05474	M+NaCl[1+]	0.00420467
498.15	C00440	M+K[1+]	0.00110343
341.138	C00021	M-CO2+H[1+]	0.00107827
341.138	C04079	M+H2O+H[1+]	0.000221733
397.184	C01674	M-CO+H[1+]	0.00234123
411.094	C04823	M-CO2+H[1+]	0.00240913
318.299	C12144	M+H[1+]	0.00149387
318.299	C02934	M+H2O+H[1+]	0.00149387
318.299	C00319	M+H2O+H[1+]	0.00149387
401.338	C05455	M+H[1+]	0.00300957
401.338	C01561	M+H[1+]	0.00300957
401.338	C06341	M-H2O+H[1+]	0.00300957
401.338	C05458	M-H2O+H[1+]	0.00300957
401.338	C05453	M-H2O+H[1+]	0.00300957
401.338	CE5530	M-H2O+H[1+]	0.00300557
401.338	C05501	M-H2O+H[1+]	0.00300957
401.338	CE1272	M-H4O2+H[1+]	0.00296457
401.338	C15520	M-H2O+H[1+]	0.00300957
401.338	C05107	M+H2O+H[1+]	0.00310957
401.338	C15518	M-H2O+H[1+]	0.00300957
401.338	C05499	M-H2O+H[1+]	0.00300957
401.338	CE2321	M+H2O+H[1+]	0.00308757
401.338	C05445	M-H2O+H[1+]	0.00300957
401.338	C05446	M-H4O2+H[1+]	0.00300957
263.124	CE2102	M-C3H4O2+H[1+]	0.00109317
313.16	CE5869	M+HCOONa[1+]	0.000580355
343.263	C13856	M-H4O2+H[1+]	0.000219967
529.138	C04776	M+NaCl[1+]	0.00239867
469.347	C02477	M+K[1+]	0.00332863
469.347	C04814	M+K[1+]	0.00332863
185.116	CE5926	M(C13)+2H[2+]	0.00118573
185.116	CE5930	M(C13)+2H[2+]	0.00118573
185.116	CE2056	M(C13)+2H[2+]	0.00118573
185.116	CE5534	M(C13)+2H[2+]	0.00118573
185.116	CE5533	M(C13)+2H[2+]	0.00118573
185.116	CE1447	M(C13)+2H[2+]	0.00118573
185.116	C05962	M+2H[2+]	0.00103077
185.116	C05956	M+2H[2+]	0.00103077
185.116	C11924	M+H2O+H[1+]	0.00108077
437.191	C00696	M+HCOOK[1+]	0.00297067
437.191	C04853	M+HCOOK[1+]	0.00297067
437.191	C06315	M+HCOOK[1+]	0.00297067
437.191	C06314	M+HCOOK[1+]	0.00297067
437.191	C00584	M+HCOOK[1+]	0.00297067
437.191	C04654	M+HCOOK[1+]	0.00297067
437.191	C04671	M+HCOOK[1+]	0.00297067
437.191	C01312	M+HCOOK[1+]	0.00297067
437.191	C02198	M+HCOOK[1+]	0.00297067
437.191	C00427	M+HCOOK[1+]	0.00297067
377.207	CE2209	M+HCOOK[1+]	0.00206767
377.207	C14774	M+K[1+]	0.00173367
377.207	C14775	M+K[1+]	0.00173367
377.207	C14772	M+K[1+]	0.00173367
377.207	C14773	M+K[1+]	0.00173367
135.081	C02442	M-NH3+H[1+]	0.000290733
135.081	C03711	M-NH3+H[1+]	0.000290733
135.081	C00590	M-HCOOH+H[1+]	0.000290733
484.368	C03640	M+H2O+H[1+]	0.00462613
341.26	CE5124	M+NaCl[1+]	0.00233773
341.26	CE5127	M+NaCl[1+]	0.00233773
437.191	C00696	M+HCOOK[1+]	0.00294797
437.191	C04853	M+HCOOK[1+]	0.00294797
437.191	C06315	M+HCOOK[1+]	0.00294797
437.191	C06314	M+HCOOK[1+]	0.00294797
437.191	C00584	M+HCOOK[1+]	0.00294797
437.191	C04654	M+HCOOK[1+]	0.00294797
437.191	C04671	M+HCOOK[1+]	0.00294797
437.191	C01312	M+HCOOK[1+]	0.00294797
437.191	C02198	M+HCOOK[1+]	0.00294797
437.191	C00427	M+HCOOK[1+]	0.00294797
353.265	C01530	M+HCOONa[1+]	0.00151617
479.314	CE1928	M+HCOONa[1+]	0.00102623
595.134	C03691	M-H4O2+H[1+]	0.00592503
619.395	CE5797	M(C13)+H[1+]	0.00519393
377.221	CE2211	M+NaCl[1+]	0.000494267
377.221	C05480	M+NaCl[1+]	0.000504267
459.346	adrncrn	M-NH3+H[1+]	0.00135383
459.346	CE0232	M+Na[1+]	0.00105023
459.346	CE1272	M+Na[1+]	0.00105023
459.346	CE5843	M[1+]	0.0018613
459.346	CE7144	M+H2O+H[1+]	0.00133577
459.346	C05446	M+Na[1+]	0.00100523
504.302	CE4898	M+NaCl[1+]	0.00446833
772.988	C06198	M-H2O+H[1+]	0.00292207
119.086	CE5929	M(C13)+3H[3+]	0.000113833
119.086	CE5931	M(C13)+3H[3+]	0.000113833
119.086	C08012	M(C13)+3H[3+]	0.00101783
119.086	CE5924	M(C13)+3H[3+]	0.000113833
119.086	CE6234	M(C13)+3H[3+]	0.000113833
119.086	CE5828	M(C13)+3H[3+]	0.000113833
119.086	CE4989	M(C13)+3H[3+]	0.000113833
119.086	CE2577	M-H4O2+H[1+]	0.00036914
353.191	C00410	M+K[1+]	0.00326043
353.191	CE5014	M+HCOOK[1+]	0.00295953
527.39	C05200	M-H4O2+H[1+]	0.00165693
359.101	C01134	M+H[1+]	0.00256777
359.101	C04352	M-CO2+H[1+]	0.00256777
506.183	C00721	M(C13)+H[1+]	0.00287855
506.183	C00492	M(C13)+H[1+]	0.00291353
506.183	strch2	M(C13)+H[1+]	0.00287653
506.183	C05404	M(C13)+H[1+]	0.00291353
506.183	C01835	M(C13)+H[1+]	0.00291353
355.142	C02041	M(C13)+3H[3+]	0.00196087
355.142	C02060	M(C13)+3H[3+]	0.00196087
355.142	C00448	M-CO+H[1+]	0.00106087
817.434	CE2915	M-HCOOH+H[1+]	0.00253917
315.269	CE6027	M-CO2+H[1+]	0.000263176
437.192	C00696	M+HCOOK[1+]	0.00194437
437.192	C04853	M+HCOOK[1+]	0.00194437
437.192	C06315	M+HCOOK[1+]	0.00194437
437.192	C06314	M+HCOOK[1+]	0.00194437
437.192	C00584	M+HCOOK[1+]	0.00194437
437.192	C04654	M+HCOOK[1+]	0.00194437
437.192	C04671	M+HCOOK[1+]	0.00194437
437.192	C01312	M+HCOOK[1+]	0.00194437
437.192	C02198	M+HCOOK[1+]	0.00194437
437.192	C00427	M+HCOOK[1+]	0.00194437
495.323	C11455	M+HCOOK[1+]	0.000132767
495.323	C11508	M+HCOOK[1+]	0.000132767
495.323	CE0232	M+NaCl[1+]	0.00221223
495.323	CE1272	M+NaCl[1+]	0.00221223
495.323	44mctr	M+HCOOK[1+]	9.07668e-05
495.323	C15783	M+HCOOK[1+]	0.000132767
495.323	C05446	M+NaCl[1+]	0.00216723
316.315	tettet6	M-CO2+H[1+]	0.00289684
384.291	strdnccrn	M-H4O2+H[1+]	0.00105863
105.07	C02846	M-NH3+H[1+]	0.000219933
105.07	C05332	M-NH3+H[1+]	0.000219933
105.07	C02646	M-HCOOH+H[1+]	0.000119933
340.259	C14774	M(C13)+H[1+]	0.00221003
340.259	C14775	M(C13)+H[1+]	0.00221003
340.259	C14772	M(C13)+H[1+]	0.00221003
340.259	C14773	M(C13)+H[1+]	0.00221003
340.259	CE2537	M+H2O+H[1+]	0.00225989
340.259	C00836	M+K[1+]	0.00228997
351.249	C00712	M+HCOONa[1+]	0.00161027
351.249	C01712	M+HCOONa[1+]	0.00161027
355.237	C00174	M+NaCl[1+]	0.000881867
491.33	CE6219	M+NaCl[1+]	0.00388513
491.33	CE5655	M+NaCl[1+]	0.00388513
491.33	CE7101	M+NaCl[1+]	0.00388513
512.29	CE2751	M-CO2+H[1+]	0.00339883
511.123	C15974	M[1+]	0.0048637
511.123	C15978	M[1+]	0.0048637
909.348	C05787	M-CO+H[1+]	0.00831513
309.221	CE2961	M-H4O2+H[1+]	0.000170533
309.221	C00899	M+Na[1+]	0.00240853
309.221	CE5590	M+Na[1+]	0.00243353
309.221	CE1754	M+Na[1+]	0.00243353
309.221	C00473	M+Na[1+]	0.00240853
309.221	retinol-cis-13	M+Na[1+]	0.00243353
309.221	retinol-cis-11	M+Na[1+]	0.00243353
534.282	C05462	M+HCOOK[1+]	0.00112007
534.282	C05466	M+HCOOK[1+]	0.00110307
464.333	tmndnccrn	M+H2O+H[1+]	0.00456354
464.333	CE2890	M+H2O+H[1+]	0.00214533
465.335	C15780	M+HCOONa[1+]	0.00125423
465.335	C15816	M+HCOONa[1+]	0.00125423
465.335	C15808	M+Na[1+]	0.00115423
497.338	C05108	M+HCOOK[1+]	0.000939367
497.338	C08821	M+HCOOK[1+]	0.000939367
497.338	CE2313	M+HCOOK[1+]	0.000953367
497.338	C15776	M+HCOOK[1+]	0.000939367
497.338	C15782	M+HCOOK[1+]	0.000939367
497.338	C11522	M+HCOOK[1+]	0.000939367
164.106	C12448	M-H4O2+H[1+]	0.000604567
164.106	CE6205	M-CO+H[1+]	0.000639567
164.106	egme	M-H4O2+H[1+]	0.000654567
319.302	C12144	M(C13)+H[1+]	0.00191087
355.187	andrstndn	M+HCOONa[1+]	0.00140657
355.187	C00280	M+HCOONa[1+]	0.00143857
473.322	C04722	M+Na[1+]	0.00205767
190.115	C08261	M(C13)+H[1+]	0.000962667
674.046	C00325	M+HCOOK[1+]	0.00465977
505.302	CE5798	M+H[1+]	0.000116133
626.313	C02166	M+H[1+]	0.00196223
626.313	CE6244	M-H2O+H[1+]	0.00201923
626.313	C11304	M-H2O+H[1+]	0.00196223
577.918	C05696	M+Na[1+]	0.00239767
397.269	C06425	M+HCOOK[1+]	0.00195347
397.269	C01607	M+HCOOK[1+]	0.00195347
309.203	CE5307	M(C13)+H[1+]	0.00130478
309.203	CE5319	M(C13)+H[1+]	0.00130478
415.209	CE1347	M+HCOONa[1+]	2.88332e-05
415.209	C05488	M+HCOONa[1+]	4.58332e-05
415.209	C05497	M+HCOONa[1+]	4.58332e-05
415.209	CE5867	M-C3H4O2+H[1+]	0.00294318
415.209	C05477	M+HCOONa[1+]	4.58332e-05
415.209	C02140	M+HCOONa[1+]	4.58332e-05
426.974	C01346	M+K[1+]	0.00424163
252.119	C16612	M-CO2+H[1+]	0.00102903
274.101	C03406	M-NH3+H[1+]	0.00213997
315.156	CE1059	M+HCOOK[1+]	0.000106803
340.281	C12144	M+Na[1+]	0.00142437
455.331	CE1924	M+K[1+]	0.00266443
279.156	CE1925	M(C13)+H[1+]	0.00140577
399.196	C00410	M+HCOOK[1+]	0.00232933
287.125	C01416	M-NH3+H[1+]	0.00259327
287.125	C00921	M-CO+H[1+]	0.000306733
517.301	C05122	M(C13)+H[1+]	0.000987267
517.301	C15516	M(C13)+H[1+]	0.000987267
384.192	CE7079	M+HCOONa[1+]	0.0018002
384.192	CE4877	M+HCOONa[1+]	0.0018002
384.192	CE2953	M+HCOONa[1+]	0.0018002
384.192	CE7111	M+HCOONa[1+]	0.0018002
437.191	C00696	M+HCOOK[1+]	0.00208277
437.191	C04853	M+HCOOK[1+]	0.00208277
437.191	C06315	M+HCOOK[1+]	0.00208277
437.191	C06314	M+HCOOK[1+]	0.00208277
437.191	C00584	M+HCOOK[1+]	0.00208277
437.191	C04654	M+HCOOK[1+]	0.00208277
437.191	C04671	M+HCOOK[1+]	0.00208277
437.191	C01312	M+HCOOK[1+]	0.00208277
437.191	C02198	M+HCOOK[1+]	0.00208277
437.191	C00427	M+HCOOK[1+]	0.00208277
469.295	CE2207	M+Na[1+]	0.00278197
610.285	C02744	M+HCOONa[1+]	0.00144927
276.279	CE2879	M+3H[3+]	0.000199055
276.279	CE2878	M+3H[3+]	0.000199055
276.279	CE2414	M-H4O2+H[1+]	0.00217316
211.093	C16604	M(C13)+H[1+]	0.00134697
211.093	C08261	M+Na[1+]	0.000746967
509.057	C00190	M-CO+H[1+]	0.000602933
227.068	C05711	M-NH3+H[1+]	0.00220103
227.068	C00475	M-NH3+H[1+]	0.00220103
227.068	C14089	M+HCOONa[1+]	0.000601033
227.068	C02909	M+HCOONa[1+]	0.000601033
227.068	C08261	M+K[1+]	0.000801033
227.068	C05844	M-CO+H[1+]	0.00109897
421.178	C01124	M+NaCl[1+]	0.00309213
421.178	C05469	M+NaCl[1+]	0.00309213
421.178	C00735	M+NaCl[1+]	0.00309213
421.178	C05473	M+NaCl[1+]	0.00309213
444.165	C00415	M+H[1+]	0.00240073
444.165	C16643	M-H2O+H[1+]	0.000299267
444.165	C16578	M-H2O+H[1+]	0.000299267
496.337	dcsptn1crn	M+Na[1+]	0.00309027
496.337	clpndcrn	M+Na[1+]	0.00309027
497.338	C05108	M+HCOOK[1+]	0.000769767
497.338	C08821	M+HCOOK[1+]	0.000769767
497.338	CE2313	M+HCOOK[1+]	0.000783767
497.338	C15776	M+HCOOK[1+]	0.000769767
497.338	C15782	M+HCOOK[1+]	0.000769767
497.338	C11522	M+HCOOK[1+]	0.000769767
499.355	C15915	M+HCOOK[1+]	0.000478233
499.355	C01753	M+HCOOK[1+]	0.000478233
499.355	C04530	M+HCOOK[1+]	0.000478233
499.355	CE2314	M+HCOOK[1+]	0.000509233
509.339	C05850	M+K[1+]	0.000586433
631.264	CE5790	M+NaCl[1+]	0.00322133
447.066	C00570	M+H[1+]	0.00209937
429.119	C00061	M-CO+H[1+]	0.00177643
462.348	CE2885	M(C13)+2H[2+]	0.000478898
484.313	C02592	M+H[1+]	0.00343933
484.313	elaidcrn	M+NaCl[1+]	0.00385467
484.313	vacccrn	M+NaCl[1+]	0.00385467
484.313	odecrn	M+NaCl[1+]	0.00385467
609.282	C02166	M-NH3+H[1+]	0.00171917
231.097	C01211	M+HCOONa[1+]	0.00163143
231.097	CE1661	M[1+]	0.0013397
326.189	CE6031	M-CO2+H[1+]	0.0017323
326.189	C16548	M-H2O+H[1+]	0.000962567
326.189	5adtststerones	M-CO2+H[1+]	0.0017323
257.246	C00249	M+H[1+]	0.00157607
239.236	C00249	M-H2O+H[1+]	0.00117077
534.345	C03640	M+HCOONa[1+]	0.00433883
205.085	C01996	M+NaCl[1+]	0.00107283
205.085	C01181	M+NaCl[1+]	0.00107283
370.223	adrn	M+K[1+]	0.00367393
547.336	CE5840	M+HCOOK[1+]	0.00329216
547.336	CE5838	M+HCOOK[1+]	0.00329216
404.197	CE7231	M+HCOOK[1+]	0.00141883
404.197	CE7234	M+HCOOK[1+]	0.00141883
404.197	CE7228	M+HCOOK[1+]	0.00141883
404.197	CE7243	M+HCOOK[1+]	0.00141883
404.197	CE7244	M+HCOOK[1+]	0.00141883
404.197	CE2565	M+HCOOK[1+]	0.00141883
404.197	CE5705	M+HCOOK[1+]	0.00141883
404.197	CE0347	M+HCOOK[1+]	0.00141883
404.197	CE2154	M+HCOOK[1+]	0.00141883
404.197	CE1450	M+HCOOK[1+]	0.00141883
404.197	12harachd	M+HCOOK[1+]	0.00141883
233.075	CE5868	M-CO+H[1+]	0.00217302
311.218	CE5968	M(C13)+H[1+]	0.000697814
311.218	C07163	M(C13)+H[1+]	0.00201777
363.327	CE4872	M-C3H4O2+H[1+]	0.00151313
363.327	C01301	M-C3H4O2+H[1+]	0.00151313
431.259	C15517	M+K[1+]	0.00343153
431.259	C04483	M+K[1+]	0.00343153
431.259	C02528	M+K[1+]	0.00343153
455.235	C03577	M[1+]	0.0012342
911.559	CE2858	M-C3H4O2+H[1+]	0.00156773
317.113	CE1938	M+HCOOK[1+]	0.00229533
317.113	CE2119	M+HCOONa[1+]	0.00240933
317.113	C05643	M+HCOONa[1+]	0.00239833
318.117	CE2102	M-NH3+H[1+]	0.00228487
318.117	CE5982	M+HCOONa[1+]	0.00161329
503.33	C04840	M+NaCl[1+]	0.00388143
503.33	CE4872	M+HCOONa[1+]	0.00421857
503.33	C04554	M+HCOONa[1+]	0.00421857
503.33	C01301	M+HCOONa[1+]	0.00421857
249.05	C02325	M+K[1+]	0.00239487
309.168	CE1787	M[1+]	0.00143223
309.168	CE6185	M-CO+H[1+]	0.00195607
669.227	C00486	M+HCOOK[1+]	0.00463707
313.272	C12126	M-NH3+H[1+]	0.00181119
375.168	C16679	M+NaCl[1+]	0.00161417
375.168	C16677	M+NaCl[1+]	0.00161417
375.168	C16680	M+NaCl[1+]	0.00161417
326.305	hdd2crn	M-C3H4O2+H[1+]	0.000888167
326.305	hdcecrn	M-C3H4O2+H[1+]	0.000888167
326.305	ttdcrn	M-HCOOH+H[1+]	0.000932167
251.126	CE4722	M(C13)+3H[3+]	0.000501458
251.126	C03415	M+H2O+H[1+]	0.00207373
394.291	chsterols	M-C3H4O2+H[1+]	0.00056551
394.291	CE7072	M-HCOOH+H[1+]	0.00390013
394.291	ttdcrn	M+Na[1+]	0.00223687
658.073	C00325	M+HCOONa[1+]	0.00367167
263.233	C00517	M+Na[1+]	0.00171437
275.276	CE2211	M-CO2+H[1+]	0.00268363
275.276	C05480	M-CO2+H[1+]	0.00267363
494.322	c226crn	M+Na[1+]	0.00216287
502.028	C14847	M+Na[1+]	0.00248613
502.028	C14848	M+Na[1+]	0.00248613
269.055	C02325	M+NaCl[1+]	3.59332e-05
269.055	C11736	M+Na[1+]	0.000635933
269.055	C12739	M+Na[1+]	0.000635933
269.055	C04376	M-HCOOH+H[1+]	0.00173593
269.055	C03838	M-H2O+H[1+]	0.00183593
341.283	C03990	M-H4O2+H[1+]	0.000781267
356.247	CE0932	M+NaCl[1+]	0.0018962
356.247	prist	M+NaCl[1+]	0.0018962
356.247	CE2416	M+NaCl[1+]	0.0018962
484.468	lgnccrn	M-CO+H[1+]	0.00452542
355.245	CE5929	M(C13)+H[1+]	0.00114723
355.245	CE5931	M(C13)+H[1+]	0.00114723
355.245	C08012	M(C13)+H[1+]	0.00156477
355.245	C04843	M+H[1+]	0.00326477
355.245	CE5924	M(C13)+H[1+]	0.00114723
355.245	C04741	M+H[1+]	0.00326477
355.245	CE6234	M(C13)+H[1+]	0.00114723
355.245	CE5828	M(C13)+H[1+]	0.00114723
355.245	CE4989	M(C13)+H[1+]	0.00114723
355.245	C05959	M+H[1+]	0.00326477
355.245	C14814	M+H[1+]	0.00326477
355.245	C00639	M+H[1+]	0.00326477
355.245	C14782	M+H[1+]	0.00326477
355.245	C05356	M+H2O+H[1+]	0.00336477
355.245	C00959	M+H2O+H[1+]	0.00336477
355.245	CE4980	M-C3H4O2+H[1+]	0.00331377
355.245	C04685	M+H2O+H[1+]	0.00336477
355.245	C04686	M+H2O+H[1+]	0.00336477
355.245	C05966	M+H2O+H[1+]	0.00336477
355.245	C05965	M+H2O+H[1+]	0.00336477
355.245	C14813	M+H2O+H[1+]	0.00336477
355.245	C02165	M+H2O+H[1+]	0.00336477
355.245	C04849	M+H2O+H[1+]	0.00336477
355.245	C14781	M+H2O+H[1+]	0.00336477
473.341	c226crn	M(C13)+H[1+]	0.00424917
473.341	C01628	M+Na[1+]	0.00222783
473.341	C02059	M+Na[1+]	0.00221983
407.186	C05962	M+K[1+]	0.00343273
407.186	C05956	M+K[1+]	0.00343273
317.132	CE2102	M-H2O+H[1+]	0.00283607
481.308	C15780	M+HCOOK[1+]	0.000680433
481.308	C15816	M+HCOOK[1+]	0.000680433
481.308	C15808	M+K[1+]	0.000980433
191.067	C05829	M+H[1+]	0.000748033
191.067	C06459	M+Na[1+]	0.00125197
531.27	CE2207	M+HCOOK[1+]	0.00209963
531.27	CE4753	M+HCOOK[1+]	0.00327283
531.27	CE4723	M-C3H4O2+H[1+]	0.000921924
531.271	CE2207	M+HCOOK[1+]	0.000566225
531.271	CE4753	M+HCOOK[1+]	0.00480623
531.271	CE4723	M-C3H4O2+H[1+]	0.00245532
265.176	C16660	M(C13)+H[1+]	0.00239907
265.176	CE5314	M(C13)+H[1+]	0.000281329
265.176	CE5326	M(C13)+H[1+]	0.000281329
291.197	C01124	M-C3H4O2+H[1+]	0.00125593
291.197	C00951	M+H2O+H[1+]	0.00125593
291.197	C05469	M-C3H4O2+H[1+]	0.00125593
291.197	C00735	M-C3H4O2+H[1+]	0.00125593
291.197	C00399	M-CO+H[1+]	0.00134661
291.197	C05473	M-C3H4O2+H[1+]	0.00125593
233.111	CE1661	M(C13)+H[1+]	0.00187373
233.111	C05504	M+2H[2+]	0.00107033
296.251	adrn	M-H4O2+H[1+]	0.00128067
457.245	C03577	M(C13)+H[1+]	0.000206633
457.245	CE4995	M+H[1+]	0.00416737
457.245	leuktrE4	M+H2O+H[1+]	0.00421233
481.126	CE2597	M(C13)+2H[2+]	0.00213993
481.126	CE2420	M(C13)+2H[2+]	0.00213993
472.319	hpdcacrn	M+NaCl[1+]	0.00288113
472.319	CE7145	M+H2O+H[1+]	0.000899133
851.39	CE5796	M(S34)+H[1+]	0.000726367
431.134	C01847	M-CO+H[1+]	0.00134413
284.296	C12126	M-HCOOH+H[1+]	0.00079551
284.296	C00836	M-H2O+H[1+]	0.000889633
311.084	CE4806	M(C13)+3H[3+]	0.00282919
311.084	C00214	M+HCOONa[1+]	0.000579667
319.148	C02999	M-HCOOH+H[1+]	0.00229047
282.25	C01595	M(C13)+H[1+]	0.000830267
245.077	C00299	M+H[1+]	9.70332e-05
303.119	CN0016	M+H[1+]	0.00214698
449.342	eicostetcrn	M(C13)+H[1+]	0.0031604
449.342	arachdcrn	M(C13)+H[1+]	0.0031604
449.342	C05849	M-H2O+H[1+]	0.000998533
579.137	C00128	M-H4O2+H[1+]	0.00394003
277.181	C16659	M[1+]	0.0023422
302.302	C12126	M-CO+H[1+]	0.00299259
311.291	CE2510	M(C13)+H[1+]	0.0013492
399.33	hdd2crn	M(C13)+H[1+]	1.57668e-05
399.33	hdcecrn	M(C13)+H[1+]	1.57668e-05
374.299	CE2890	M-C3H4O2+H[1+]	0.000177733
339.159	C00468	M+HCOONa[1+]	0.00264073
265.251	CE2209	M-CO+H[1+]	0.00184697
265.251	C00712	M-H2O+H[1+]	0.00191297
356.274	CE4786	M+H[1+]	0.00255303
356.274	tethex3	M+H[1+]	0.00255303
415.21	CE1347	M+HCOONa[1+]	0.000873833
415.21	C05488	M+HCOONa[1+]	0.000890833
415.21	C05497	M+HCOONa[1+]	0.000890833
415.21	CE5867	M-C3H4O2+H[1+]	0.00378818
415.21	C05477	M+HCOONa[1+]	0.000890833
415.21	C02140	M+HCOONa[1+]	0.000890833
505.023	C00570	M+NaCl[1+]	0.00363917
167.033	C00847	M-NH3+H[1+]	0.000680667
167.033	C05580	M-H2O+H[1+]	0.000580667
167.033	C06196	M+2H[2+]	8.06668e-05
149.023	CE5538	M-NH3+H[1+]	0.000485167
149.023	C05653	M-NH3+H[1+]	0.000498167
149.023	C05580	M-H4O2+H[1+]	0.000398167
367.351	CE2513	M(C13)+H[1+]	0.00163526
367.351	nrvnc	M(C13)+H[1+]	0.00163526
506.276	C02744	M-H4O2+H[1+]	0.00243787
444.335	C01747	M-H2O+H[1+]	0.00314103
465.324	CE2207	M+H2O+H[1+]	0.00258687
301.139	CE1938	M+HCOONa[1+]	0.00234203
317.204	CE7079	M(C13)+H[1+]	0.0024022
317.204	CE4877	M(C13)+H[1+]	0.0024022
317.204	CE2953	M(C13)+H[1+]	0.0024022
317.204	CE7111	M(C13)+H[1+]	0.0024022
183.102	C12448	M-NH3+H[1+]	0.000117633
183.102	egme	M-NH3+H[1+]	6.76332e-05
183.102	CE2054	M+2H[2+]	0.000118133
183.102	C02325	M-CO+H[1+]	0.000217633
183.102	CE5976	M+2H[2+]	0.000118133
190.049	C01717	M+H[1+]	0.00103547
190.049	C14800	M+H[1+]	0.00103547
190.049	C14802	M+H[1+]	0.00103547
190.049	C09815	M+HCOONa[1+]	0.00136453
190.049	C00250	M+Na[1+]	0.00136453
190.049	C00944	M[1+]	0.001141
190.049	C01252	M-H2O+H[1+]	0.00103547
487.168	C05503	M+K[1+]	0.00448137
487.168	C00721	M-H2O+H[1+]	0.00228365
487.168	C00492	M-H2O+H[1+]	0.00231863
487.168	estradiolglc	M+K[1+]	0.00449837
487.168	strch2	M-H2O+H[1+]	0.00228163
487.168	C05404	M-H2O+H[1+]	0.00231863
487.168	C01835	M-H2O+H[1+]	0.00231863
239.031	C00031	M+NaCl[1+]	0.00186933
239.031	C00221	M+NaCl[1+]	0.00186933
239.031	C00247	M+NaCl[1+]	0.00186933
239.031	C02336	M+NaCl[1+]	0.00186933
239.031	C00267	M+NaCl[1+]	0.00186933
239.031	C00738	M+NaCl[1+]	0.00186933
239.031	CE5541	M+NaCl[1+]	0.000801667
239.031	C00936	M+NaCl[1+]	0.00186933
239.031	C00095	M+NaCl[1+]	0.00186933
239.031	C00962	M+NaCl[1+]	0.00186933
239.031	C01582	M+NaCl[1+]	0.00186933
239.031	C00795	M+NaCl[1+]	0.00186933
239.031	C00137	M+NaCl[1+]	0.00186933
239.031	C00293	M+NaCl[1+]	0.00188433
239.031	C00124	M+NaCl[1+]	0.00186933
239.031	C13747	M+NaCl[1+]	0.000569333
239.031	C07480	M+NaCl[1+]	0.000569333
239.031	C00984	M+NaCl[1+]	0.00186933
239.031	C00159	M+NaCl[1+]	0.00186933
381.295	C06425	M+HCOONa[1+]	0.00231467
381.295	C01607	M+HCOONa[1+]	0.00231467
427.139	C00415	M-NH3+H[1+]	0.00316653
245.083	C16635	M[1+]	0.0021028
515.2	C11061	M+K[1+]	0.00395957
618.148	C07030	M+K[1+]	0.000890833
426.087	C03069	M(C13)+2H[2+]	0.000415267
426.087	C03345	M(C13)+2H[2+]	0.000415267
426.087	C15976	M-C3H4O2+H[1+]	0.00156527
426.087	C05125	M-CO2+H[1+]	0.00156527
237.11	C03740	M+H2O+H[1+]	0.00172676
237.11	alpam	M[1+]	0.000345113
237.11	CE2061	M+HCOONa[1+]	0.000162333
631.414	CE5747	M+K[1+]	0.000468056
631.414	CE5755	M+K[1+]	0.000468056
631.414	CE5754	M+K[1+]	0.000468056
631.414	CE5753	M+K[1+]	0.000468056
631.414	CE5752	M+K[1+]	0.000468056
631.414	CE5775	M+K[1+]	0.000468056
631.414	CE5776	M+K[1+]	0.000468056
502.028	C14847	M+Na[1+]	0.00234093
502.028	C14848	M+Na[1+]	0.00234093
473.339	C01628	M+Na[1+]	0.000238267
473.339	C02059	M+Na[1+]	0.000246267
395.268	CE4878	M[1+]	0.000931
787.179	C01352	M[1+]	0.0060839
313.252	CE6027	M-HCOOH+H[1+]	0.00108202
335.183	CE5525	M-CO+H[1+]	0.00227597
335.183	C03958	M-CO+H[1+]	0.000367033
405.197	C00353	M-HCOOH+H[1+]	0.00188873
414.284	CE4878	M+H2O+H[1+]	0.00105197
282.252	C01595	M(C13)+H[1+]	0.00152883
343.17	CE1356	M+K[1+]	0.00296943
343.17	CE1358	M+K[1+]	0.00296943
343.17	C18045	M+K[1+]	0.00302643
343.17	C14497	M+K[1+]	0.00302643
343.17	C18075	M+K[1+]	0.00302643
343.17	C05294	M+K[1+]	0.00302643
343.17	C05139	M+K[1+]	0.00302643
205.083	C01996	M+NaCl[1+]	0.00132557
205.083	C01181	M+NaCl[1+]	0.00132557
369.043	C06948	M+HCOOK[1+]	0.00322153
369.043	C01762	M+HCOOK[1+]	0.000878467
149.023	CE5538	M-NH3+H[1+]	0.000365967
149.023	C05653	M-NH3+H[1+]	0.000378967
149.023	C05580	M-H4O2+H[1+]	0.000278967
375.248	CE5079	M(C13)+H[1+]	0.000244814
375.248	C03242	M+HCOONa[1+]	0.00226027
413.286	CE5707	M+H2O+H[1+]	0.00375627
518.318	CE5843	M+NaCl[1+]	0.00487253
518.318	C05463	M+H2O+H[1+]	0.00351553
518.318	C05465	M+H2O+H[1+]	0.00351553
315.158	CE1059	M+HCOOK[1+]	0.0021603
417.216	CE6027	M+NaCl[1+]	0.00108692
397.202	prgnlones	M(C13)+H[1+]	0.00192664
397.202	C04717	M+HCOOK[1+]	0.00314643
397.202	C14827	M+HCOOK[1+]	0.00314643
289.103	C01239	M+HCOONa[1+]	0.00241693
205.085	C01996	M+NaCl[1+]	0.000633433
205.085	C01181	M+NaCl[1+]	0.000633433
315.156	CE1059	M+HCOOK[1+]	0.000368903
548.353	C04317	M+K[1+]	0.00524689
149.023	CE5538	M-NH3+H[1+]	0.000526167
149.023	C05653	M-NH3+H[1+]	0.000539167
149.023	C05580	M-H4O2+H[1+]	0.000439167
265.14	CE1926	M(C13)+H[1+]	0.00140803
426.138	CE2835	M+H+Na[2+]	0.00215903
251.162	CE1938	M+H2O+H[1+]	0.00177153
262.113	C00831	M-NH3+H[1+]	0.00208553
195.101	CE5947	M+H+Na[2+]	0.000822733
489.315	C01628	M+K[1+]	0.00220533
489.315	C02059	M+K[1+]	0.00219733
335.295	C13856	M-CO2+H[1+]	0.000995633
354.255	adrn	M+Na[1+]	0.00179067
615.442	CE5747	M+Na[1+]	0.00124974
615.442	CE5755	M+Na[1+]	0.00124974
615.442	CE5754	M+Na[1+]	0.00124974
615.442	CE5753	M+Na[1+]	0.00124974
615.442	CE5752	M+Na[1+]	0.00124974
615.442	CE5775	M+Na[1+]	0.00124974
615.442	CE5776	M+Na[1+]	0.00124974
694.378	hs	M(C13)+3H[3+]	0.000748191
715.361	CE2916	M[1+]	0.00565579
1177.24	CE6186	M+HCOONa[1+]	0.0101805
408.306	ptdcacrn	M+Na[1+]	0.00217484
408.306	CE7145	M-HCOOH+H[1+]	0.00395803
667.285	C00461	M-NH3+H[1+]	0.00664427
429.287	CE5700	M+H2O+H[1+]	0.00233858
195.122	CE4890	M(C13)+H[1+]	0.000755933
195.122	C09640	M(C13)+H[1+]	0.000730933
452.103	CE4799	M(C13)+2H[2+]	0.000332221
452.103	C15976	M-HCOOH+H[1+]	0.00154557
595.146	C00127	M-H2O+H[1+]	0.00225587
225.109	CE2006	M+HCOONa[1+]	0.00104787
225.109	CE6506	M+HCOONa[1+]	0.00104787
334.751	C16338	M+3H[3+]	0.0031294
328.224	CE5922	M+H[1+]	0.000713972
328.224	CE5968	M+H2O+H[1+]	0.000749286
386.323	ptdcacrn	M+H[1+]	0.00317414
293.174	CE2054	M-C3H4O2+H[1+]	0.000662067
293.174	CE6185	M-CO2+H[1+]	0.000651067
293.174	CE5976	M-C3H4O2+H[1+]	0.000662067
505.327	C05454	M+HCOOK[1+]	0.00146117
505.327	C06135	M+2H[2+]	0.00287833
505.327	C05444	M+HCOOK[1+]	0.00146117
291.039	C00239	M-NH3+H[1+]	0.00139023
291.039	C00365	M-H2O+H[1+]	0.00139023
291.039	C05648	M+K[1+]	0.00169023
301.143	CE6185	M-H4O2+H[1+]	0.000670367
312.126	mn	M-C3H4O2+H[1+]	0.00291437
312.126	C00611	M-C3H4O2+H[1+]	0.00295337
1176.23	CE6228	M+H2O+H[1+]	0.000698533
312.227	CE5528	M(C13)+H[1+]	0.00227613
312.227	CE6415	M+H[1+]	0.00214135
312.227	CE6502	M+H[1+]	0.00214135
312.227	C04717	M[1+]	0.0027304
312.227	C14827	M[1+]	0.0027304
119.086	CE5929	M(C13)+3H[3+]	1.36334e-05
119.086	CE5931	M(C13)+3H[3+]	1.36334e-05
119.086	C08012	M(C13)+3H[3+]	0.000917633
119.086	CE5924	M(C13)+3H[3+]	1.36334e-05
119.086	CE6234	M(C13)+3H[3+]	1.36334e-05
119.086	CE5828	M(C13)+3H[3+]	1.36334e-05
119.086	CE4989	M(C13)+3H[3+]	1.36334e-05
119.086	CE2577	M-H4O2+H[1+]	0.00046934
307.188	C05301	M+H2O+H[1+]	0.00196477
307.188	hestratriol	M+H2O+H[1+]	0.00201077
307.188	C05141	M+H2O+H[1+]	0.00196477
307.188	CE5307	M[1+]	0.00252266
307.188	CE5319	M[1+]	0.00252266
307.188	CE2179	M+H2O+H[1+]	0.00201077
385.098	CE2947	M+H2O+H[1+]	0.00260077
325.193	C06526	M+H[1+]	0.00167003
325.193	C00899	M+K[1+]	0.000270033
325.193	CE5590	M+K[1+]	0.000295033
325.193	CE1754	M+K[1+]	0.000295033
325.193	C00473	M+K[1+]	0.000270033
325.193	retinol-cis-13	M+K[1+]	0.000295033
325.193	retinol-cis-11	M+K[1+]	0.000295033
233.079	C02325	M+Na[1+]	0.000694333
233.079	C00062	M+NaCl[1+]	0.00159433
233.079	C00792	M+NaCl[1+]	0.00159433
219.099	C03740	M+H[1+]	0.00107546
219.099	C05769	M+3H[3+]	0.00168037
219.099	C05770	M+3H[3+]	0.00168037
219.099	C02576	M+HCOONa[1+]	0.000552967
349.24	C05487	M+H[1+]	0.00272023
349.24	C05475	M+H[1+]	0.00272023
349.24	C05478	M+H[1+]	0.00272023
349.24	CE1353	M+H2O+H[1+]	0.00273823
349.24	17ahprgstrn	M+H2O+H[1+]	0.00273823
349.24	C03205	M+H2O+H[1+]	0.00272023
349.24	C03748	M+H2O+H[1+]	0.00272023
349.24	C05498	M+H2O+H[1+]	0.00272023
349.24	CE5888	M+H2O+H[1+]	0.00273823
349.24	C01176	M+H2O+H[1+]	0.00272023
349.24	C05472	M-H2O+H[1+]	0.00282023
223.095	CE2577	M+HCOONa[1+]	0.00135534
223.095	C00670	M-H4O2+H[1+]	0.00126497
338.316	CE2512	M+H[1+]	0.00217693
465.322	CE2207	M+H2O+H[1+]	0.00126167
239.126	CE2959	M(C13)+2H[2+]	0.000631983
239.126	CE5756	M(C13)+2H[2+]	0.000631983
239.126	retnglc	M(C13)+2H[2+]	0.000631983
239.126	C11061	M+2H[2+]	0.00157147
416.213	CE5844	M+HCOONa[1+]	0.00404877
439.281	CE7072	M[1+]	0.0035802
477.244	CE2959	M(C13)+H[1+]	0.000136767
477.244	CE5756	M(C13)+H[1+]	0.000136767
477.244	retnglc	M(C13)+H[1+]	0.000136767
477.244	C11061	M+H[1+]	0.00454367
477.244	CE5730	M+HCOONa[1+]	0.00213255
286.237	C03413	M[1+]	0.000363
321.129	CN0016	M+H2O+H[1+]	0.00142418
443.331	C05452	M+K[1+]	0.00303693
293.176	CE2054	M-C3H4O2+H[1+]	0.000978733
293.176	CE6185	M-CO2+H[1+]	0.000989733
293.176	CE5976	M-C3H4O2+H[1+]	0.000978733
323.253	CE2537	M(C13)+H[1+]	0.000296192
391.207	C05962	M+Na[1+]	0.00241967
391.207	C05956	M+Na[1+]	0.00241967
407.18	C05962	M+K[1+]	0.00221487
407.18	C05956	M+K[1+]	0.00221487
486.996	C00363	M+HCOOK[1+]	0.00418273
486.996	C00460	M+H2O+H[1+]	0.00418273
377.268	CE6027	M+H2O+H[1+]	0.000944324
479.152	5thf	M(C13)+2H[2+]	0.00376132
479.152	C00445	M+Na[1+]	5.94668e-05
547.356	CE5837	M+HCOONa[1+]	0.00420438
547.356	CE5839	M+HCOONa[1+]	0.00420438
413.126	C00061	M-CO2+H[1+]	0.00383023
413.126	C05399	M+HCOONa[1+]	0.000669767
413.126	C01847	M-HCOOH+H[1+]	0.00373023
429.12	C00061	M-CO+H[1+]	0.00333133
741.603	s2l2n2m2m	M(C13)+3H[3+]	0.00509284
319.221	CE2084	M(C13)+H[1+]	0.00101867
319.221	CE7090	M(C13)+H[1+]	0.00101867
319.221	CE7085	M(C13)+H[1+]	0.00101867
319.221	CE7082	M(C13)+H[1+]	0.00101867
319.221	CE7081	M(C13)+H[1+]	0.00101867
319.221	C14762	M+Na[1+]	0.00304867
319.221	C14826	M+Na[1+]	0.00304867
319.221	C14825	M+Na[1+]	0.00304867
479.125	C14803	M-H2O+H[1+]	0.00221193
479.125	C14806	M-H2O+H[1+]	0.00221193
479.125	C14804	M-H2O+H[1+]	0.00221193
479.125	C14805	M-H2O+H[1+]	0.00221193
417.215	CE6027	M+NaCl[1+]	0.00173842
375.167	C16679	M+NaCl[1+]	0.00218447
375.167	C16677	M+NaCl[1+]	0.00218447
375.167	C16680	M+NaCl[1+]	0.00218447
479.33	C05454	M+NaCl[1+]	0.00429243
479.33	C05444	M+NaCl[1+]	0.00429243
291.271	CE5072	M-CO2+H[1+]	0.00267473
291.271	CE2211	M-CO+H[1+]	0.00277773
291.271	C05480	M-CO+H[1+]	0.00276773
119.085	CE5929	M(C13)+3H[3+]	0.000684733
119.085	CE5931	M(C13)+3H[3+]	0.000684733
119.085	CE5924	M(C13)+3H[3+]	0.000684733
119.085	CE6234	M(C13)+3H[3+]	0.000684733
119.085	CE5828	M(C13)+3H[3+]	0.000684733
119.085	CE4989	M(C13)+3H[3+]	0.000684733
119.085	CE2577	M-H4O2+H[1+]	0.00020176
189.111	C08261	M+H[1+]	0.00103997
283.183	CE5309	M(C13)+H[1+]	0.00262106
283.183	CE5321	M(C13)+H[1+]	0.00262106
296.082	C11376	M+H+Na[2+]	0.000904567
324.279	tettet6	M-H4O2+H[1+]	0.00256206
381.083	C01134	M+Na[1+]	0.00255397
381.083	C04079	M+NaCl[1+]	0.00265397
409.174	C07344	M+HCOONa[1+]	0.000296433
409.174	C04707	M+NaCl[1+]	0.00150357
409.174	C06439	M+NaCl[1+]	0.00150357
441.235	leuktrE4	M(S34)+H[1+]	0.000554472
512.5	hexccrn	M-CO+H[1+]	0.00385247
162.09	C05588	M-H4O2+H[1+]	0.000897867
162.09	C09642	M-H2O+H[1+]	0.000897867
162.09	CE2122	M-CO+H[1+]	0.000876867
162.09	C05660	M-CO2+H[1+]	0.000997867
162.09	C14790	M+H2O+H[1+]	0.000997867
853.19	C15980	M(C13)+H[1+]	0.00640553
853.19	C02939	M(C13)+H[1+]	0.00640553
853.19	C01033	M(C13)+H[1+]	0.00640553
383.097	C05399	M+K[1+]	0.00264173
283.091	C00387	M[1+]	0.0003656
283.091	C16015	M+HCOONa[1+]	0.00274207
422.321	chsterols	M-CO2+H[1+]	0.00067589
422.321	C02990	M+Na[1+]	0.00352027
310.101	C04692	M+K[1+]	0.00241377
263.067	C16633	M+H[1+]	0.000120467
427.04	C04549	M-CO2+H[1+]	0.000549067
488.087	C05125	M+H2O+H[1+]	0.00234097
493.218	CE5730	M+HCOOK[1+]	0.00187335
397.2	prgnlones	M(C13)+H[1+]	3.53763e-06
397.2	C04717	M+HCOOK[1+]	0.00122333
397.2	C14827	M+HCOOK[1+]	0.00122333
247.091	C16635	M(C13)+H[1+]	0.00122757
247.091	C00120	M(S34)+H[1+]	0.000627567
247.091	C00526	M+H2O+H[1+]	0.00182757
338.108	CE3092	M+2H[2+]	0.00147514
139.11	strdnc	M(C13)+2H[2+]	0.000394478
299.073	CE2705	M+NaCl[1+]	0.00245047
299.073	CE6511	M+NaCl[1+]	0.00245047
299.073	CE5236	M+NaCl[1+]	0.00245047
487.356	CE5021	M+K[1+]	0.0014575
292.274	CE2510	M-H2O+H[1+]	0.0023054
415.286	C15517	M+Na[1+]	0.00374393
415.286	C04483	M+Na[1+]	0.00374393
415.286	C02528	M+Na[1+]	0.00374393
425.148	C07344	M+HCOOK[1+]	0.00113343
233.104	CE5982	M-NH3+H[1+]	0.000860589
233.104	C05545	M+NaCl[1+]	0.001129
286.308	C12126	M-CO2+H[1+]	0.00224469
389.191	C00390	M+HCOONa[1+]	0.00290137
389.191	CE5947	M+Na[1+]	0.00299437
479.216	C15646	M+HCOOK[1+]	0.000511061
479.216	CE3481	M+Na[1+]	0.000477567
367.209	CE5139	M(C13)+H[1+]	0.00194543
367.209	CE5947	M+H[1+]	0.00249757
367.209	CE5926	M[1+]	0.0030341
367.209	CE5930	M[1+]	0.0030341
367.209	CE2056	M[1+]	0.0030341
367.209	CE5534	M[1+]	0.0030341
367.209	CE5533	M[1+]	0.0030341
367.209	CE1447	M[1+]	0.0030341
307.189	C05301	M+H2O+H[1+]	0.00147757
307.189	hestratriol	M+H2O+H[1+]	0.00152357
307.189	C05141	M+H2O+H[1+]	0.00147757
307.189	CE5307	M[1+]	0.00203546
307.189	CE5319	M[1+]	0.00203546
307.189	CE2179	M+H2O+H[1+]	0.00152357
529.153	CE5967	M(C13)+2H[2+]	0.000436132
311.256	C04843	M-CO2+H[1+]	0.00225347
311.256	CE2209	M+H2O+H[1+]	0.00228747
311.256	C04741	M-CO2+H[1+]	0.00225347
311.256	C14774	M-CO+H[1+]	0.00215347
311.256	C14775	M-CO+H[1+]	0.00215347
311.256	C14772	M-CO+H[1+]	0.00215347
311.256	C14773	M-CO+H[1+]	0.00215347
311.256	C05959	M-CO2+H[1+]	0.00225347
311.256	C14814	M-CO2+H[1+]	0.00225347
311.256	C00639	M-CO2+H[1+]	0.00225347
311.256	C14782	M-CO2+H[1+]	0.00225347
291.07	C01169	M-NH3+H[1+]	0.00207747
291.07	C03415	M+NaCl[1+]	0.00187747
291.07	CE5626	M+HCOONa[1+]	0.00140747
291.07	C00294	M+Na[1+]	0.000177467
387.178	CE2054	M+Na[1+]	0.000194433
387.178	CE5976	M+Na[1+]	0.000194433
387.178	C00399	M+HCOONa[1+]	0.00028411
247.24	C03917	M-CO2+H[1+]	0.00201147
247.24	CE2209	M-HCOOH+H[1+]	0.00204547
247.24	CE2211	M-C3H4O2+H[1+]	0.00200147
247.24	C00712	M-H4O2+H[1+]	0.00191147
247.24	C05293	M-CO2+H[1+]	0.00201147
247.24	C00523	M-CO2+H[1+]	0.00201147
247.24	C05480	M-C3H4O2+H[1+]	0.00201147
247.24	C04373	M-CO2+H[1+]	0.00201147
247.24	C04295	M-CO2+H[1+]	0.00201147
283.261	C00712	M+H[1+]	0.00226317
283.261	C01712	M+H[1+]	0.00226317
283.261	vacc	M(C13)+H[1+]	0.00218983
283.261	C02934	M-NH3+H[1+]	0.00226317
283.261	C00319	M-NH3+H[1+]	0.00226317
283.261	ocdcea	M(C13)+H[1+]	0.00218983
323.124	C04079	M+H[1+]	0.00276527
461.153	CE5025	M(S34)+H[1+]	0.00277581
461.153	CE1343	M+HCOOK[1+]	0.00418867
466.33	stcrn	M+K[1+]	0.00103653
478.246	CE7072	M+K[1+]	0.00116687
531.342	CE5022	M+HCOOK[1+]	0.00279837
531.342	CE5835	M+HCOOK[1+]	0.00279837
531.342	CE5842	M+HCOOK[1+]	0.00279837
327.116	C02593	M(C13)+3H[3+]	0.00279103
337.104	C00921	M+Na[1+]	0.00192003
332.278	dmnoncrn	M+H[1+]	0.00138825
304.299	C11695	M-CO2+H[1+]	0.00128277
285.056	C00332	M(C13)+3H[3+]	0.00188323
289.138	CE2102	M-HCOOH+H[1+]	0.00188367
519.308	CE4872	M+HCOOK[1+]	0.000467467
519.308	C04554	M+HCOOK[1+]	0.000467467
519.308	C01301	M+HCOOK[1+]	0.000467467
288.254	dmhptcrn	M-H2O+H[1+]	0.000763416
313.087	C11947	M(C13)+3H[3+]	0.00232443
313.087	C05265	M(C13)+3H[3+]	0.00232443
341.119	C05259	M(C13)+3H[3+]	0.00223493
341.119	CE5795	M+K[1+]	0.00319207
465.145	C00760	M-C3H4O2+H[1+]	0.000419708
527.07	C00307	M+K[1+]	0.000558467
673.55	C02686	M(C13)+H[1+]	0.00559221
296.201	CE5926	M-C3H4O2+H[1+]	0.00258683
296.201	CE5930	M-C3H4O2+H[1+]	0.00258683
296.201	CE2056	M-C3H4O2+H[1+]	0.00258683
296.201	C16659	M+H2O+H[1+]	0.000146167
296.201	CE5534	M-C3H4O2+H[1+]	0.00258683
296.201	CE5533	M-C3H4O2+H[1+]	0.00258683
296.201	CE1447	M-C3H4O2+H[1+]	0.00258683
313.238	C04717	M+H[1+]	0.000729733
313.238	C14827	M+H[1+]	0.000729733
313.238	CE2047	M[1+]	0.000221652
313.238	CE2049	M[1+]	0.000221652
313.238	CE5526	M+H2O+H[1+]	0.000747733
313.238	CE5527	M+H2O+H[1+]	0.000747733
313.238	C14765	M+H2O+H[1+]	0.000729733
357.185	C16549	M-NH3+H[1+]	0.000520233
357.185	C16547	M-NH3+H[1+]	0.000520233
357.185	C00909	M+K[1+]	0.00322023
357.185	C01034	M+HCOOK[1+]	0.00292023
357.185	C00619	M+HCOOK[1+]	0.00292023
387.139	C01794	M(C13)+3H[3+]	0.000526967
387.139	CE2095	M+H[1+]	0.00125728
387.139	C02999	M+Na[1+]	0.00107303
267.266	C01530	M-H2O+H[1+]	0.00234757
679.331	C03263	M+H2O+H[1+]	0.00269917
679.331	C05768	M+H2O+H[1+]	0.00269917
385.32	ptdcacrn	M[1+]	0.000852326
307.155	C05791	M+H+Na[2+]	0.00196133
397.198	prgnlones	M(C13)+H[1+]	0.00187706
397.198	C04717	M+HCOOK[1+]	0.000657267
397.198	C14827	M+HCOOK[1+]	0.000657267
979.445	C00746	M-CO+H[1+]	0.00357417
462.157	CE6193	M+Na[1+]	0.00148613
545.398	C05200	M-H2O+H[1+]	0.00101077
493.175	C00760	M-CO2+H[1+]	0.00110729
233.112	C03415	M+H[1+]	0.00144697
233.112	C05504	M+2H[2+]	0.00215303
245.117	C01246	M+H+Na[2+]	0.00242273
467.292	C05107	M+HCOOK[1+]	0.000196433
467.292	CE2321	M+HCOOK[1+]	0.000218433
850.394	CE5796	M(C13)+H[1+]	0.00437527
576.413	C05805	M[1+]	0.0053126
576.413	C05313	M[1+]	0.0053126
261.109	C00214	M+H2O+H[1+]	0.000924633
261.109	C03626	M+NaCl[1+]	0.000224633
851.391	CE5796	M(S34)+H[1+]	0.000418233
637.301	C01079	M+HCOONa[1+]	0.00158883
247.244	C03917	M-CO2+H[1+]	0.00150613
247.244	CE2209	M-HCOOH+H[1+]	0.00147213
247.244	CE2211	M-C3H4O2+H[1+]	0.00151613
247.244	C00712	M-H4O2+H[1+]	0.00160613
247.244	C05293	M-CO2+H[1+]	0.00150613
247.244	C00523	M-CO2+H[1+]	0.00150613
247.244	C05480	M-C3H4O2+H[1+]	0.00150613
247.244	C04373	M-CO2+H[1+]	0.00150613
247.244	C04295	M-CO2+H[1+]	0.00150613
425.321	C03091	M+K[1+]	0.00344563
425.321	CE2315	M+K[1+]	0.00348763
425.321	C01189	M+K[1+]	0.00344563
425.321	C03845	M+K[1+]	0.00344563
425.321	C00187	M+K[1+]	0.00344563
299.256	C01595	M+H2O+H[1+]	0.00177457
450.198	C00992	M(C13)+3H[3+]	0.00166257
450.198	CE5995	M-H2O+H[1+]	0.00385343
371.039	C00130	M+Na[1+]	0.00245983
386.291	C12144	M+HCOONa[1+]	0.00343893
282.278	C12144	M-H4O2+H[1+]	0.00139997
282.278	C02934	M-H2O+H[1+]	0.00139997
282.278	C00319	M-H2O+H[1+]	0.00139997
586.347	tetpent6crn	M+HCOOK[1+]	0.0034315
586.347	tetpent3crn	M+HCOOK[1+]	0.0034315
429.117	C00061	M-CO+H[1+]	0.000136067
429.117	C00718	M+NaCl[1+]	0.00334193
429.117	C05796	M+NaCl[1+]	0.00334193
281.226	C04042	M-H4O2+H[1+]	0.000437467
281.226	C01953	M-H4O2+H[1+]	0.000437467
281.226	C03681	M-H4O2+H[1+]	0.000437467
417.237	C15646	M+Na[1+]	0.000745261
417.237	C13856	M+K[1+]	0.00281977
466.315	chsterols	M+H[1+]	0.00394071
466.315	C01921	M+H[1+]	0.00120367
466.315	hdd2crn	M+HCOONa[1+]	0.00118233
466.315	hdcecrn	M+HCOONa[1+]	0.00118233
505.274	CE2207	M+NaCl[1+]	0.00486987
387.191	CE5932	M+HCOOK[1+]	0.00233577
387.191	C02075	M+HCOOK[1+]	0.00233577
387.191	C05487	M+K[1+]	0.00205677
387.191	C06428	M+HCOOK[1+]	0.00235677
387.191	C05475	M+K[1+]	0.00205677
387.191	C05478	M+K[1+]	0.00205677
387.191	CE5013	M+HCOOK[1+]	0.00233577
213.182	CE1059	M-H2O+H[1+]	0.0020041
433.238	CE5707	M+K[1+]	0.00292993
463.322	CE7144	M+Na[1+]	0.00402413
396.277	CE4878	M+H[1+]	0.00303793
396.277	CE2512	M+NaCl[1+]	0.000963373
357.025	C00363	M-HCOOH+H[1+]	0.000659533
357.025	C05606	M+K[1+]	0.00139647
367.217	leuktrE4	M-C3H4O2+H[1+]	0.000871728
456.26	CE5855	M+K[1+]	0.00294277
330.301	C12126	M+H[1+]	0.00066061
425.985	C00705	M+K[1+]	0.00142497
330.331	CE2513	M-H4O2+H[1+]	0.00316084
330.331	nrvnc	M-H4O2+H[1+]	0.00316084
436.297	CE7145	M-H2O+H[1+]	0.000190733
284.267	C00712	M(C13)+H[1+]	0.000560933
343.007	C01218	M+HCOONa[1+]	0.00285263
343.007	C05385	M+HCOONa[1+]	0.00285263
343.007	C01346	M-HCOOH+H[1+]	0.00264737
365.138	CE3140	M[1+]	0.0032637
441.34	CE7144	M+H[1+]	0.00330143
313.097	C01134	M-HCOOH+H[1+]	0.000917767
484.999	C00063	M(C13)+H[1+]	0.00387493
341.049	C05841	M+HCOOK[1+]	0.00210647
205.084	C01996	M+NaCl[1+]	0.000204567
205.084	C01181	M+NaCl[1+]	0.000204567
451.263	C05951	M-HCOOH+H[1+]	0.000598733
149.023	CE5538	M-NH3+H[1+]	0.000469067
149.023	C05653	M-NH3+H[1+]	0.000482067
149.023	C05580	M-H4O2+H[1+]	0.000382067
343.215	CE6504	M[1+]	0.00287617
467.315	chsterols	M(C13)+H[1+]	0.00053781
467.315	C01921	M(C13)+H[1+]	0.00460657
490.309	lnlncgcrn	M+HCOONa[1+]	0.00463437
490.309	lnlncacrn	M+HCOONa[1+]	0.00463437
395.292	CE2206	M-H4O2+H[1+]	0.00250567
395.292	CE2203	M-H4O2+H[1+]	0.00250567
395.292	C17337	M-H4O2+H[1+]	0.00248667
357.148	C00951	M+HCOOK[1+]	0.00209623
357.148	C00399	M+K[1+]	0.00238691
698.364	CE2916	M-H2O+H[1+]	0.000775844
241.085	CE2006	M+HCOOK[1+]	0.00149553
241.085	C02291	M+H2O+H[1+]	0.000168467
241.085	C00542	M+H2O+H[1+]	0.000168467
241.085	CE6506	M+HCOOK[1+]	0.00149553
297.107	C00921	M-H2O+H[1+]	0.00266957
648.299	C00461	M-H4O2+H[1+]	0.00194433
259.244	C00219	M-HCOOH+H[1+]	0.00211953
259.244	CE5932	M-CO2+H[1+]	0.00214053
259.244	C00899	M-CO+H[1+]	0.00221953
259.244	C02075	M-CO2+H[1+]	0.00214053
259.244	C00473	M-CO+H[1+]	0.00221953
259.244	C06428	M-CO2+H[1+]	0.00211953
259.244	CE5013	M-CO2+H[1+]	0.00214053
226.18	C11509	M+H+Na[2+]	0.00112287
226.18	C04756	M+3H[3+]	0.000852949
406.248	C11695	M+NaCl[1+]	2.45668e-05
470.112	C15976	M-CO+H[1+]	0.00310747
327.103	C00670	M+HCOONa[1+]	0.00193957
447.341	CE4898	M(C13)+H[1+]	0.00150437
387.142	C01794	M(C13)+3H[3+]	0.00289523
387.142	CE2095	M+H[1+]	0.00216492
339.228	C04042	M+Na[1+]	0.00189797
339.228	C01953	M+Na[1+]	0.00189797
339.228	C03681	M+Na[1+]	0.00189797
339.228	C05479	M+Na[1+]	0.00189797
361.151	CE2186	M+NaCl[1+]	0.00269657
361.151	CE2183	M+NaCl[1+]	0.00269657
361.151	CE2182	M+NaCl[1+]	0.00269657
361.151	C05302	M+NaCl[1+]	0.00269457
361.151	C05284	M+NaCl[1+]	0.00269457
361.151	C05290	M+NaCl[1+]	0.00269457
361.151	C01007	M-H2O+H[1+]	0.000805433
361.151	C05140	M+NaCl[1+]	0.00269457
421.26	andrstrnglc	M-HCOOH+H[1+]	0.00115493
421.26	C11135	M-HCOOH+H[1+]	0.00110793
421.26	C11134	M-CO2+H[1+]	0.00120793
421.26	C11136	M-HCOOH+H[1+]	0.00110793
421.26	5adtststeroneglc	M-HCOOH+H[1+]	0.00115493
421.26	tststeroneglc	M-CO2+H[1+]	0.00117993
421.26	ahandrostanglc	M-HCOOH+H[1+]	0.00115493
409.261	CE5730	M+H[1+]	0.00301335
409.261	CE4980	M-H2O+H[1+]	0.00305323
495.328	C11455	M+HCOOK[1+]	0.00485483
495.328	C11508	M+HCOOK[1+]	0.00485483
495.328	44mctr	M+HCOOK[1+]	0.00489683
495.328	C15783	M+HCOOK[1+]	0.00485483
202.216	C00750	M[1+]	0.0001719
329.03	C00942	M-NH3+H[1+]	0.00163063
329.03	C00655	M-H4O2+H[1+]	0.00173063
418.375	CE1924	M(C13)+H[1+]	0.00100067
418.375	hexc	M+Na[1+]	0.00308955
266.203	tmndnc	M-H4O2+H[1+]	0.000319758
266.203	CE2540	M-H4O2+H[1+]	0.000319758
297.24	C14762	M+H[1+]	0.00233587
297.24	C14826	M+H[1+]	0.00233587
297.24	C14825	M+H[1+]	0.00233587
297.24	C06426	M+H2O+H[1+]	0.00243587
297.24	C06427	M+H2O+H[1+]	0.00243587
315.155	CE1059	M+HCOOK[1+]	9.1297e-05
414.39	C15915	M[1+]	0.0037745
414.39	C01753	M[1+]	0.0037745
414.39	C04530	M[1+]	0.0037745
414.39	CE2314	M[1+]	0.0038055
459.298	C05455	M+NaCl[1+]	0.00170817
459.298	CE5798	M-HCOOH+H[1+]	0.00159183
459.298	C01561	M+NaCl[1+]	0.00170817
494.348	elaidcrn	M+HCOONa[1+]	0.00257293
494.348	vacccrn	M+HCOONa[1+]	0.00257293
494.348	odecrn	M+HCOONa[1+]	0.00257293
226.18	C11509	M+H+Na[2+]	0.00124767
226.18	C04756	M+3H[3+]	0.000977749
426.202	C16546	M+HCOONa[1+]	0.00198887
356.254	C04843	M(C13)+H[1+]	0.00260553
356.254	C04741	M(C13)+H[1+]	0.00260553
356.254	C05959	M(C13)+H[1+]	0.00260553
356.254	C14814	M(C13)+H[1+]	0.00260553
356.254	C00639	M(C13)+H[1+]	0.00260553
356.254	C14782	M(C13)+H[1+]	0.00260553
356.254	C12144	M+K[1+]	0.00189447
356.254	CE6230	M+H2O+H[1+]	0.00187947
356.254	CE4988	M+H2O+H[1+]	0.00187947
356.254	CE4987	M+H2O+H[1+]	0.00187947
356.254	CE5350	M+H2O+H[1+]	0.00187947
356.254	CE5352	M+H2O+H[1+]	0.00187947
340.207	C16546	M-H2O+H[1+]	0.00119443
472.197	CE5853	M+H2O+H[1+]	0.00342408
388.194	CE6031	M+H2O+H[1+]	0.0023084
388.194	5adtststerones	M+H2O+H[1+]	0.0023084
961.212	C01291	M[1+]	0.0023538
301.139	CE1938	M+HCOONa[1+]	0.00217633
370.295	C00836	M+HCOONa[1+]	0.00213763
550.442	C00195	M+HCOONa[1+]	0.00210427
426.31	CE7074	M[1+]	0.0037845
426.31	CE7145	M-CO+H[1+]	0.00315197
555.263	C00500	M-CO+H[1+]	0.00251823
260.257	dmnoncrn	M-C3H4O2+H[1+]	0.00126165
260.257	dmhptcrn	M-HCOOH+H[1+]	0.00131158
507.358	CE5021	M+NaCl[1+]	0.000877098
491.315	CE1277	M+K[1+]	0.00227253
491.315	CE1278	M+K[1+]	0.00227253
491.315	CE1279	M+K[1+]	0.00227253
491.315	CE4874	M+K[1+]	0.00227253
383.207	CE2054	M+H2O+H[1+]	0.000560933
383.207	CE3554	M[1+]	6.64e-05
383.207	CE5976	M+H2O+H[1+]	0.000560933
735.215	C02052	M+HCOONa[1+]	0.00157867
735.215	C01613	M+HCOONa[1+]	0.00157867
243.158	C02592	M(C13)+2H[2+]	0.00182087
373.211	CE5072	M+K[1+]	0.00278367
373.211	C15492	M+HCOOK[1+]	0.00309067
770.174	C01352	M-H2O+H[1+]	0.00442893
611.464	CE5747	M+H2O+H[1+]	0.00586116
611.464	CE5755	M+H2O+H[1+]	0.00586116
611.464	CE5754	M+H2O+H[1+]	0.00586116
611.464	CE5753	M+H2O+H[1+]	0.00586116
611.464	CE5752	M+H2O+H[1+]	0.00586116
611.464	CE5775	M+H2O+H[1+]	0.00586116
611.464	CE5776	M+H2O+H[1+]	0.00586116
355.066	C01185	M+H2O+H[1+]	0.000520467
792.156	C05271	M-C3H4O2+H[1+]	0.00277747
792.156	C00877	M-CO2+H[1+]	0.00277747
792.156	C00136	M-HCOOH+H[1+]	0.00287747
792.156	C00630	M-HCOOH+H[1+]	0.00287747
792.156	C03460	M-CO2+H[1+]	0.00277747
383.203	CE5140	M(C13)+H[1+]	0.00111403
383.203	CE2054	M+H2O+H[1+]	0.00336997
383.203	CE5976	M+H2O+H[1+]	0.00336997
463.299	C14153	M+K[1+]	0.00235273
728.275	CE6244	M+HCOOK[1+]	0.00695507
728.275	CE6238	M+HCOOK[1+]	0.00695507
728.275	C11304	M+HCOOK[1+]	0.00701207
350.351	lgnc	M-H2O+H[1+]	0.00310242
284.297	C12126	M-HCOOH+H[1+]	0.00163051
284.297	C00836	M-H2O+H[1+]	0.00172463
493.305	CE4872	M+NaCl[1+]	0.000723367
493.305	C04554	M+NaCl[1+]	0.000723367
493.305	C01301	M+NaCl[1+]	0.000723367
524.275	chsterols	M+NaCl[1+]	0.00523491
524.275	C01921	M+NaCl[1+]	9.05332e-05
352.315	CE7122	M-C3H4O2+H[1+]	0.00260981
412.187	CE5922	M+HCOOK[1+]	0.00113633
412.187	C16548	M+HCOONa[1+]	0.00141457
385.177	CE1347	M+K[1+]	0.000294767
385.177	C00777	M+HCOOK[1+]	0.000577767
385.177	C05488	M+K[1+]	0.000277767
385.177	C05497	M+K[1+]	0.000277767
385.177	C15493	M+HCOOK[1+]	0.000577767
385.177	C05477	M+K[1+]	0.000277767
385.177	C02140	M+K[1+]	0.000277767
962.216	C01291	M+H[1+]	0.000489667
962.216	C01944	M+HCOONa[1+]	0.00191033
962.216	C04675	M-H2O+H[1+]	0.000489667
509.343	C05850	M+K[1+]	0.00414513
345.22	CE6504	M(C13)+H[1+]	0.00280649
345.22	C03242	M+K[1+]	0.00125723
343.047	C14854	M+NaCl[1+]	0.00296227
413.263	C15646	M+H2O+H[1+]	0.00285356
430.384	C02477	M[1+]	0.0029656
430.384	C04814	M[1+]	0.0029656
455.329	CE1924	M+K[1+]	0.000457933
431.163	C05476	M+Br81[-]	0.0011161
467.193	CE5995	M(C13)-H[-]	0.000606833
385.108	C00021	M(S34)-H[-]	0.00198903
481.357	CE0232	M+HCOO[-]	0.0042449
481.357	CE1272	M+HCOO[-]	0.0042449
481.357	C05446	M+HCOO[-]	0.0041999
413.218	C05962	M+HCOO[-]	0.0009386
413.218	C05956	M+HCOO[-]	0.0009386
409.258	CE5700	M-H[-]	0.00161429
409.258	CE5707	M-H+O[-]	0.00159733
409.258	C05476	M+CH3COO[-]	0.0010468
351.207	C04042	M+Cl[-]	0.0022014
351.207	C01953	M+Cl[-]	0.0022014
351.207	C03681	M+Cl[-]	0.0022014
351.207	C05479	M+Cl[-]	0.0022014
966.215	C05267	M+CH3COO[-]	0.003257
595.177	C00760	M+CH3COO[-]	0.00483467
904.713	q10h2	M+ACN-H[-]	0.00607593
904.713	CE5017	M+ACN-H[-]	0.00607593
436.278	C05455	M+K-2H[-]	0.00261853
436.278	C01561	M+K-2H[-]	0.00261853
473.189	CE5707	M+Br[-]	0.0008263
451.353	C15915	M+Cl37[-]	0.0011164
451.353	C01753	M+Cl37[-]	0.0011164
451.353	C04530	M+Cl37[-]	0.0011164
451.353	CE2314	M+Cl37[-]	0.0011474
543.415	tettet6crn	M+ACN-H[-]	0.00183633
435.275	C02990	M+K-2H[-]	0.00126427
681.536	C02530	M+Cl[-]	0.00156462
349.258	C12126	M+Na-2H[-]	0.00204819
977.262	C05264	M+ACN-H[-]	0.00272393
644.992	C02097	M+Br81[-]	0.0003325
644.992	C00842	M+Br81[-]	0.0003325
702.522	C01190	M+CH3COO[-]	0.0062308
469.31	CE4872	M+Cl[-]	0.0014833
469.31	C04554	M+Cl[-]	0.0014833
469.31	C01301	M+Cl[-]	0.0014833
431.305	CE5560	M-H[-]	0.000433125
431.305	C15780	M+Cl[-]	0.0035595
431.305	C15816	M+Cl[-]	0.0035595
1264.66	CE2862	M-H2O-H[-]	0.00961353
361.151	C06526	M+Cl37[-]	0.0014186
978.267	CE2591	M-H2O-H[-]	0.00274107
978.267	CE0849	M-H2O-H[-]	0.00274107
621.157	C01288	M(C13)-H[-]	0.0061545
1066.67	C06126	M+Br[-]	0.00355346
451.351	C15915	M+Cl37[-]	0.0007231
451.351	C01753	M+Cl37[-]	0.0007231
451.351	C04530	M+Cl37[-]	0.0007231
451.351	CE2314	M+Cl37[-]	0.0006921
332.269	C06425	M+Na-2H[-]	0.00171357
332.269	C01607	M+Na-2H[-]	0.00171357
506.315	C05850	M+K-2H[-]	0.00153317
513.183	C00234	M+ACN-H[-]	0.00241233
513.183	C03479	M+ACN-H[-]	0.00241233
480.333	C03640	M-H+O[-]	0.000110167
480.333	lnlncgcrn	M+CH3COO[-]	0.0009347
480.333	lnlncacrn	M+CH3COO[-]	0.0009347
445.138	C05489	M+Br81[-]	0.0036439
445.138	C05471	M+Br81[-]	0.0036439
445.138	C05470	M+Br81[-]	0.0036439
445.138	C05474	M+Br81[-]	0.0036439
474.308	hexc	M+Br[-]	0.000687119
420.298	C05455	M+Na-2H[-]	0.00374187
420.298	C01561	M+Na-2H[-]	0.00374187
486.312	dlnlcgcrn	M+Cl37[-]	0.0041977
486.312	C05849	M+Na-2H[-]	6.42335e-05
440.353	C05455	M+ACN-H[-]	0.000633533
440.353	C01561	M+ACN-H[-]	0.000633533
397.35	C04453	M-H[-]	0.00209117
397.35	CE1924	M-H2O-H[-]	0.00217417
397.35	C05103	M-H[-]	0.00209117
397.35	C15777	M-H[-]	0.00209117
397.35	C15781	M-H[-]	0.00209117
413.22	C05962	M+HCOO[-]	0.0026739
413.22	C16549	M+ACN-H[-]	0.00324963
413.22	C16547	M+ACN-H[-]	0.00324963
413.22	C05956	M+HCOO[-]	0.0026739
447.333	eicostetcrn	M(C13)-H[-]	0.00201933
447.333	arachdcrn	M(C13)-H[-]	0.00201933
447.333	stcrn	M+Na-2H[-]	0.000595266
529.414	nrvnccrn	M+Na-2H[-]	0.00251065
471.227	CE4995	M-H+O[-]	0.00230173
421.249	C08281	M+Br81[-]	0.0012958
457.26	lnlncgcrn	M+K-2H[-]	0.000324634
457.26	lnlncacrn	M+K-2H[-]	0.000324634
472.36	stcrn	M+HCOO[-]	0.0035535
472.36	hpdcacrn	M+CH3COO[-]	0.0035475
595.448	C02094	M+CH3COO[-]	0.003819
595.448	caro	M+CH3COO[-]	0.003851
595.448	CE6579	M+CH3COO[-]	0.003851
485.309	C03640	M+Na-2H[-]	0.00446187
340.221	CE5787	M-H2O-H[-]	0.00136333
339.218	CE2952	M+ACN-H[-]	0.00220413
339.218	CE5526	M+HCOO[-]	0.0010484
339.218	CE5527	M+HCOO[-]	0.0010484
339.218	13-cis-retn	M+ACN-H[-]	0.00220413
339.218	C14765	M+HCOO[-]	0.0010304
339.218	CE5594	M+ACN-H[-]	0.00220413
339.218	CE1617	M+ACN-H[-]	0.00220413
325.202	C04785	M-H+O[-]	5.74332e-05
325.202	CE5528	M-H+O[-]	7.44332e-05
325.202	C16321	M-H+O[-]	5.74332e-05
319.052	C14854	M+Cl[-]	0.0003142
466.33	CE7074	M+ACN-H[-]	0.00289543
385.199	C05487	M+Cl37[-]	0.0027465
385.199	C05475	M+Cl37[-]	0.0027465
385.199	C05478	M+Cl37[-]	0.0027465
449.346	dlnlcgcrn	M(C13)-H[-]	0.000296636
449.346	C01628	M-H[-]	0.00382037
449.346	C02059	M-H[-]	0.00381237
409.188	CE2054	M+HCOO[-]	0.0013572
409.188	CE5976	M+HCOO[-]	0.0013572
357.283	C03990	M-H2O-H[-]	0.00279767
356.19	CE7231	M+Cl37[-]	0.0031561
356.19	CE7234	M+Cl37[-]	0.0031561
356.19	CE7228	M+Cl37[-]	0.0031561
356.19	CE7243	M+Cl37[-]	0.0031561
356.19	CE7244	M+Cl37[-]	0.0031561
356.19	CE2565	M+Cl37[-]	0.0031561
356.19	CE5705	M+Cl37[-]	0.0031561
356.19	CE0347	M+Cl37[-]	0.0031561
356.19	CE2154	M+Cl37[-]	0.0031561
356.19	CE1450	M+Cl37[-]	0.0031561
356.19	12harachd	M+Cl37[-]	0.0031561
439.35	C02990	M+ACN-H[-]	0.00430653
465.327	C11509	M+Cl37[-]	0.003832
429.101	C11173	M+Cl37[-]	0.0019723
564.372	C04598	M-H+O[-]	0.0049574
413.218	C05962	M+HCOO[-]	0.0007281
413.218	C05956	M+HCOO[-]	0.0007281
387.206	CE5141	M+ACN-H[-]	0.00050829
355.187	C00909	M+Cl37[-]	0.0012172
355.187	CE2446	M+Na-2H[-]	0.00305887
355.187	CE2449	M+Na-2H[-]	0.00305887
355.187	CE6246	M+Na-2H[-]	0.00305887
355.187	CE6240	M+Na-2H[-]	0.00305887
355.187	CE6251	M+Na-2H[-]	0.00305887
355.187	CE2445	M+Na-2H[-]	0.00305887
355.187	CE7172	M+Na-2H[-]	0.00305887
355.187	CE5179	M+Na-2H[-]	0.00305887
355.187	CE6474	M+Na-2H[-]	0.00305887
355.187	CE5815	M+Na-2H[-]	0.00305887
355.187	CE5343	M+Na-2H[-]	0.00305887
355.187	CE7096	M+Na-2H[-]	0.00305887
355.187	CE5944	M+Na-2H[-]	0.00305887

## Sheet: mummichog_pathway_enrichment
	Pathway total	Hits.total	Hits.sig	Expected	FET	EASE	Gamma	Emp.Hits	Empirical	Pathway Number	Cpd.Hits
Histidine metabolism	33	2	2	1.5709	0.038053	0.35099	0.042923	0	0	P1	C00021
Prostaglandin formation from arachidonate	78	38	9	3.713	0.31635	0.46464	0.05047	0	0	P2	CE5700			CE6240	C05956	C00427	CE5534	CE5930	C02198"
Ubiquinone Biosynthesis	10	3	2	0.47603	0.099438	0.47741	0.051444	0	0	P3	C00021
Urea cycle/amino group metabolism	85	9	3	4.0463	0.24951	0.54743	0.057369	0	0	P4	C00021
Starch and Sucrose Metabolism	33	10	3	1.5709	0.30852	0.60819	0.063486	0	0	P5	C01835
Fatty Acid Metabolism	63	11	3	2.999	0.36796	0.66259	0.06999	0	0	P6	C00249
Leukotriene metabolism	92	40	8	4.3795	0.53809	0.68899	0.073594	0	0	P7	CE5995
Vitamin D3 (cholecalciferol) metabolism	16	6	2	0.76165	0.33384	0.72771	0.079554	37	0.37	P8	C01561
C21-steroid hormone biosynthesis and metabolism	112	65	12	5.3316	0.64585	0.75289	0.083954	0	0	P9	C05480			estradiolglc	C01953	C04042"
Phytanic acid peroxisomal oxidation	34	7	2	1.6185	0.41153	0.78104	0.089493	0	0	P10	CE0932
Methionine and cysteine metabolism	94	7	2	4.4747	0.41153	0.78104	0.089493	1	0.01	P11	C00021
Tyrosine metabolism	160	17	3	7.6165	0.67731	0.87334	0.11502	0	0	P12	C00021
Vitamin B9 (folate) metabolism	33	11	2	1.5709	0.66677	0.90875	0.13047	0	0	P13	C00440
Vitamin E metabolism	54	26	4	2.5706	0.78218	0.9088	0.1305	3	0.03	P14	CE5843
Sialic acid metabolism	107	12	2	5.0935	0.71483	0.92675	0.14082	0	0	P15	C01674
Androgen and estrogen biosynthesis and metabolism	95	35	5	4.5223	0.84829	0.93397	0.14569	0	0	P16	C00021
Glycerophospholipid metabolism	156	21	3	7.4261	0.81238	0.93767	0.1484	0	0	P17	C00021
Saturated fatty acids beta-oxidation	36	13	2	1.7137	0.75698	0.94122	0.15115	1	0.01	P18	C05267
Galactose metabolism	41	15	2	1.9517	0.82542	0.96218	0.17169	1	0.01	P19	C05404
Fatty acid activation	74	24	3	3.5226	0.87947	0.96414	0.17414	0	0	P20	prist
Bile acid biosynthesis	82	40	5	3.9035	0.92017	0.96908	0.18097	0	0	P21	C05445
Arachidonic acid metabolism	95	48	6	4.5223	0.93507	0.97317	0.18745	0	0	P22	C14772			C01312	C04849	C02198	C14813	C14781	C00584	C02165	C00696	CE7172"
De novo fatty acid biosynthesis	106	17	2	5.0459	0.87612	0.9757	0.19198	1	0.01	P23	C01530
Glycosphingolipid metabolism	67	20	2	3.1894	0.92735	0.98752	0.22181	2	0.02	P24	C00249
Carnitine shuttle	72	29	2	3.4274	0.98674	0.99834	0.30614	20	0.2	P25	tettet6crn
N-Glycan biosynthesis	48	7	1	2.285	0.78365	1	1	3	0.03	P26	C01246
Linoleate metabolism	46	23	1	2.1897	0.99386	1	1	1	0.01	P27	C08261
Squalene and cholesterol biosynthesis	55	25	1	2.6182	0.99609	1	1	15	0.15	P28	C05107
Vitamin B5 - CoA biosynthesis from pantothenate	12	5	1	0.57124	0.66438	1	1	6	0.06	P29	C04079
Biopterin metabolism	22	4	1	1.0473	0.5822	1	1	0	0	P30	C00440
Glycine, serine, alanine and threonine metabolism	88	8	1	4.1891	0.82638	1	1	5	0.05	P31	C00021
Lipoate metabolism	8	1	1	0.38083	0.19562	1	1	0	0	P32	CE2102
Tryptophan metabolism	94	19	1	4.4747	0.98491	1	1	2	0.02	P33	C00021
Vitamin A (retinol) metabolism	67	36	1	3.1894	0.99968	1	1	5	0.05	P34	CE2961
Xenobiotics metabolism	110	12	1	5.2364	0.92824	1	1	2	0.02	P35	C00249
Vitamin B3 (nicotinate and nicotinamide) metabolism	28	4	1	1.3329	0.5822	1	1	1	0.01	P36	C00021
Ascorbate (Vitamin C) and Aldarate Metabolism	29	4	1	1.3805	0.5822	1	1	1	0.01	P37	C02477
Polyunsaturated fatty acid biosynthesis	21	2	1	0.99967	0.35319	1	1	2	0.02	P38	C01530
Purine metabolism	80	11	1	3.8083	0.91046	1	1	0	0	P39	C04823
Vitamin K metabolism	3	3	1	0.14281	0.48007	1	1	31	0.31	P40	C01628
Porphyrin metabolism	43	10	1	2.0469	0.8883	1	1	6	0.06	P41	C01079
Phosphatidylinositol phosphate metabolism	59	5	1	2.8086	0.66438	1	1	0	0	P42	C00249
Vitamin B12 (cyanocobalamin) metabolism	9	2	1	0.42843	0.35319	1	1	0	0	P43	C00021
Aspartate and asparagine metabolism	114	12	1	5.4268	0.92824	1	1	0	0	P44	CE1938
Aminosugars metabolism	69	5	1	3.2846	0.66438	1	1	0	0	P45	C03691
Lysine metabolism	52	6	1	2.4754	0.73049	1	1	5	0.05	P46	C00021
Selenoamino acid metabolism	35	2	1	1.6661	0.35319	1	1	0	0	P47	C00440

## Sheet: mummichog_integ_pathway_enrichm
	Total_Size	Hits	Sig_Hits	Mummichog_Pvals	GSEA_Pvals	Combined_Pvals
C21-steroid hormone biosynthesis and metabolism	112	65	12	0.6458	0.0099	0.0387
Arachidonic acid metabolism	95	48	6	0.9351	0.0099	0.05261
Prostaglandin formation from arachidonate	78	38	9	0.3164	0.0297	0.05325
Histidine metabolism	33	2	2	0.03805	0.45	0.08677
Phytanic acid peroxisomal oxidation	34	7	2	0.4115	0.05495	0.1083
Androgen and estrogen biosynthesis and metabolism	95	35	5	0.8483	0.0297	0.1179
Vitamin A (retinol) metabolism	67	36	1	0.9997	0.0297	0.1341
Ubiquinone Biosynthesis	10	3	2	0.09944	0.3	0.1346
Linoleate metabolism	46	23	1	0.9939	0.0495	0.1974
Polyunsaturated fatty acid biosynthesis	21	2	1	0.3532	0.1667	0.2256
Urea cycle/amino group metabolism	85	9	3	0.2495	0.3263	0.2856
Fatty Acid Metabolism	63	11	3	0.368	0.2449	0.307
Lipoate metabolism	8	1	1	0.1956	0.5714	0.3567
Bile acid biosynthesis	82	40	5	0.9202	0.1287	0.3711
Leukotriene metabolism	92	40	8	0.5381	0.2277	0.3797
Tryptophan metabolism	94	19	1	0.9849	0.14	0.4111
Selenoamino acid metabolism	35	2	1	0.3532	0.4333	0.4403
Vitamin B12 (cyanocobalamin) metabolism	9	2	1	0.3532	0.45	0.4513
Fatty acid activation	74	24	3	0.8795	0.198	0.4785
Methionine and cysteine metabolism	94	7	2	0.4115	0.4615	0.5054
Tyrosine metabolism	160	17	3	0.6773	0.2828	0.5081
Vitamin D3 (cholecalciferol) metabolism	16	6	2	0.3338	0.7159	0.5811
Starch and Sucrose Metabolism	33	10	3	0.3085	0.8542	0.615
Aspartate and asparagine metabolism	114	12	1	0.9282	0.2929	0.626
De novo fatty acid biosynthesis	106	17	2	0.8761	0.3131	0.6291
Aminosugars metabolism	69	5	1	0.6644	0.4615	0.6691
Vitamin E metabolism	54	26	4	0.7822	0.4455	0.7158
Vitamin K metabolism	3	3	1	0.4801	0.7571	0.7313
Glycine, serine, alanine and threonine metabolism	88	8	1	0.8264	0.5	0.7784
Squalene and cholesterol biosynthesis	55	25	1	0.9961	0.4257	0.7878
Vitamin B9 (folate) metabolism	33	11	2	0.6668	0.6429	0.7918
Ascorbate (Vitamin C) and Aldarate Metabolism	29	4	1	0.5822	0.7375	0.7924
Lysine metabolism	52	6	1	0.7305	0.6023	0.8012
Phosphatidylinositol phosphate metabolism	59	5	1	0.6644	0.6923	0.8172
Vitamin B3 (nicotinate and nicotinamide) metabolism	28	4	1	0.5822	0.9125	0.8673
Biopterin metabolism	22	4	1	0.5822	0.9333	0.8748
Porphyrin metabolism	43	10	1	0.8883	0.7083	0.9207
Glycosphingolipid metabolism	67	20	2	0.9274	0.6931	0.9268
Purine metabolism	80	11	1	0.9105	0.7143	0.9302
Glycerophospholipid metabolism	156	21	3	0.8124	0.802	0.9307
Vitamin B5 - CoA biosynthesis from pantothenate	12	5	1	0.6644	0.999	0.9358
Sialic acid metabolism	107	12	2	0.7148	0.9574	0.9439
N-Glycan biosynthesis	48	7	1	0.7836	0.9231	0.9576
Carnitine shuttle	72	29	2	0.9867	0.7426	0.9606
Saturated fatty acids beta-oxidation	36	13	2	0.757	0.99	0.9656
Galactose metabolism	41	15	2	0.8254	0.9898	0.9821
Xenobiotics metabolism	110	12	1	0.9282	0.9293	0.9901
